# Supplementary material for: [2-(4-Chloro­phen­yl)-1,3-selenazol-4-yl]methanol
Source: Acta Crystallogr Sect E Struct Rep Online. 2012 Nov 28;68(Pt 12):o3458. doi: 10.1107/S1600536812048088 (PMC3589034; doi:10.1107/S1600536812048088)
Supplement: Supplementary file 1 [file e-68-o3458-sup1.cif]

##############################################################################
#                                                                            #
# This CIF contains the data in a paper accepted for publication in          #
# Acta Crystallographica Section E. It conforms to the requirements of       #
# Notes for Authors for Acta Crystallographica Section E, and has been       #
# peer reviewed under the auspices of the IUCr Commission on Journals.       #
#                                                                            #
# Full details of the Crystallographic Information File format               #
# are given in the paper "The Crystallographic Information File (CIF):       #
# a New Standard Archive File for Crystallography" by S. R. Hall, F. H.      #
# Allen and I. D. Brown [Acta Cryst. (1991), A47, 655-685].                  #
#                                                                            #
# The current version of the core CIF dictionary is obtainable from          #
# ftp://ftp.iucr.org/pub/cif_core.dic.                                       #
#                                                                            #
# Software is freely available for graphical display of the structure(s)     #
# in this CIF. For information consult the CIF software page                 #
# http://www.iucr.org/resources/cif/software.                                #
#                                                                            #
# This file may be used for bona fide research purposes within the           #
# scientific community so long as proper attribution is given to the journal # 
# article from which it was obtained.                                        #
#                                                                            #
##############################################################################
data_I
_audit_creation_method     SHELXL-97
_chemical_name_systematic
;
[2-(4-Chlorophenyl)-1,3-selenazol-4-yl]methanol
;
_chemical_name_common     ?
_chemical_formula_moiety     'C10 H8 Cl N O Se'
_chemical_formula_sum     'C10 H8 Cl N O Se'
_chemical_formula_iupac     'C10 H8 Cl N O Se'
_chemical_formula_weight     272.58
_chemical_melting_point     ?
_symmetry_cell_setting     monoclinic
_symmetry_space_group_name_H-M     'P 21/c'
_symmetry_space_group_name_Hall     '-P 2ybc'
loop_
    _symmetry_equiv_pos_as_xyz
    'x, y, z'
    '-x, y+1/2, -z+1/2'
    '-x, -y, -z'
    'x, -y-1/2, z-1/2'
_cell_length_a     14.8150(15)
_cell_length_b     4.5707(4)
_cell_length_c     14.9123(14)
_cell_angle_alpha     90.00
_cell_angle_beta     96.6420(10)
_cell_angle_gamma     90.00
_cell_volume     1003.01(16)
_cell_formula_units_Z     4
_cell_measurement_reflns_used     1928
_cell_measurement_theta_min     2.751
_cell_measurement_theta_max     27.118
_cell_measurement_temperature     298(2)
_exptl_crystal_description     block
_exptl_crystal_colour     white
_exptl_crystal_size_max     0.35
_exptl_crystal_size_mid     0.32
_exptl_crystal_size_min     0.15
_exptl_crystal_density_diffrn     1.805
_exptl_crystal_density_meas     ?
_exptl_crystal_density_method     'not measured'
_exptl_crystal_F_000     536
_exptl_absorpt_coefficient_mu     3.972
_exptl_absorpt_correction_type     multi-scan
_exptl_absorpt_process_details     '(SADABS; Bruker, 2007)'
_exptl_absorpt_correction_T_min     0.337
_exptl_absorpt_correction_T_max     0.587
_exptl_special_details     ?
_diffrn_ambient_temperature     298(2)
_diffrn_radiation_type     MoK\a
_diffrn_radiation_wavelength     0.71073
_diffrn_radiation_source     'fine-focus sealed tube'
_diffrn_radiation_monochromator     graphite
_diffrn_measurement_device_type     'Bruker SMART APEX CCD'
_diffrn_measurement_method     '\p and \w scans'
_diffrn_reflns_number     4466
_diffrn_reflns_av_R_equivalents     0.0589
_diffrn_reflns_av_sigmaI/netI     0.0675
_diffrn_reflns_theta_min     2.75
_diffrn_reflns_theta_max     25.01
_diffrn_reflns_theta_full     25.01
_diffrn_measured_fraction_theta_max     0.984
_diffrn_measured_fraction_theta_full     0.984
_diffrn_reflns_limit_h_min     -15
_diffrn_reflns_limit_h_max     17
_diffrn_reflns_limit_k_min     -5
_diffrn_reflns_limit_k_max     5
_diffrn_reflns_limit_l_min     -17
_diffrn_reflns_limit_l_max     14
_reflns_number_total     1742
_reflns_number_gt     1318
_reflns_threshold_expression     I>2sigma(I)
_refine_ls_structure_factor_coef     Fsqd
_refine_ls_matrix_type     full
_refine_ls_R_factor_all     0.0587
_refine_ls_R_factor_gt     0.0410
_refine_ls_wR_factor_gt     0.0954
_refine_ls_wR_factor_ref     0.1040
_refine_ls_goodness_of_fit_ref     1.007
_refine_ls_restrained_S_all     1.007
_refine_ls_number_reflns     1742
_refine_ls_number_parameters     128
_refine_ls_number_restraints     0
_refine_ls_hydrogen_treatment     constr
_refine_ls_weighting_scheme     calc
_refine_ls_weighting_details
         'calc w=1/[\s^2^(Fo^2^)+(0.0525P)^2^+0.0000P] where P=(Fo^2^+2Fc^2^)/3'
_atom_sites_solution_hydrogens     geom
_atom_sites_solution_primary     direct
_atom_sites_solution_secondary     difmap
_refine_ls_shift/su_max     0.000
_refine_ls_shift/su_mean     0.000
_refine_diff_density_max     0.450
_refine_diff_density_min     -0.446
_refine_ls_extinction_method     none
_refine_ls_extinction_coef     ?
loop_
    _atom_type_symbol
    _atom_type_description
    _atom_type_scat_dispersion_real
    _atom_type_scat_dispersion_imag
    _atom_type_scat_source
    'C' 'C' 0.0033 0.0016
                         'International Tables Vol C Tables 4.2.6.8 and 6.1.1.4'
    'H' 'H' 0.0000 0.0000
                         'International Tables Vol C Tables 4.2.6.8 and 6.1.1.4'
    'N' 'N' 0.0061 0.0033
                         'International Tables Vol C Tables 4.2.6.8 and 6.1.1.4'
    'O' 'O' 0.0106 0.0060
                         'International Tables Vol C Tables 4.2.6.8 and 6.1.1.4'
    'Cl' 'Cl' 0.1484 0.1585
                         'International Tables Vol C Tables 4.2.6.8 and 6.1.1.4'
    'Se' 'Se' -0.0929 2.2259
                         'International Tables Vol C Tables 4.2.6.8 and 6.1.1.4'
_computing_data_collection     'SMART (Bruker, 2007)'
_computing_cell_refinement     'SAINT (Bruker, 2007)'
_computing_data_reduction     'SAINT (Bruker, 2007)'
_computing_structure_solution     'SHELXS97 (Sheldrick, 2008)'
_computing_structure_refinement     'SHELXL97 (Sheldrick, 2008)'
_computing_molecular_graphics     'SHELXTL (Sheldrick, 2008)'
_computing_publication_material     'SHELXTL (Sheldrick, 2008)'
loop_
    _atom_site_type_symbol
    _atom_site_label
    _atom_site_fract_x
    _atom_site_fract_y
    _atom_site_fract_z
    _atom_site_U_iso_or_equiv
    _atom_site_adp_type
    _atom_site_calc_flag
    _atom_site_refinement_flags
    _atom_site_occupancy
    _atom_site_symmetry_multiplicity
    _atom_site_disorder_assembly
    _atom_site_disorder_group
    Se Se1 0.74166(3) 0.13939(10) 0.30636(3) 0.0423(2) Uani d . 1 1 . .
    Cl Cl1 0.93843(9) 1.0498(3) 0.66855(9) 0.0586(4) Uani d . 1 1 . .
    O O1 0.4348(2) -0.0090(8) 0.3910(2) 0.0465(8) Uani d . 1 1 . .
    H H1 0.4149 -0.0297 0.4396 0.070 Uiso calc R 1 1 . .
    N N1 0.6330(2) 0.1313(7) 0.4388(2) 0.0313(8) Uani d . 1 1 . .
    C C1 0.8698(3) 0.8234(9) 0.5942(3) 0.0394(11) Uani d . 1 1 . .
    C C2 0.7838(3) 0.7563(10) 0.6124(3) 0.0401(11) Uani d . 1 1 . .
    H H2 0.7612 0.8350 0.6628 0.048 Uiso calc R 1 1 . .
    C C3 0.7307(3) 0.5702(9) 0.5551(3) 0.0352(10) Uani d . 1 1 . .
    H H3 0.6722 0.5232 0.5672 0.042 Uiso calc R 1 1 . .
    C C4 0.7644(3) 0.4523(9) 0.4790(2) 0.0308(10) Uani d . 1 1 . .
    C C5 0.8507(3) 0.5313(11) 0.4624(3) 0.0410(11) Uani d . 1 1 . .
    H H5 0.8735 0.4589 0.4112 0.049 Uiso calc R 1 1 . .
    C C6 0.9042(4) 0.7147(11) 0.5196(3) 0.0503(13) Uani d . 1 1 . .
    H H6 0.9626 0.7637 0.5078 0.060 Uiso calc R 1 1 . .
    C C7 0.7083(3) 0.2511(9) 0.4200(2) 0.0285(9) Uani d . 1 1 . .
    C C8 0.6372(3) -0.0813(9) 0.2973(3) 0.0373(11) Uani d . 1 1 . .
    H H8 0.6171 -0.1989 0.2481 0.045 Uiso calc R 1 1 . .
    C C9 0.5933(3) -0.0506(9) 0.3712(2) 0.0293(9) Uani d . 1 1 . .
    C C10 0.5071(3) -0.2087(10) 0.3850(3) 0.0410(11) Uani d . 1 1 . .
    H H10A 0.4912 -0.3417 0.3349 0.049 Uiso calc R 1 1 . .
    H H10B 0.5167 -0.3236 0.4399 0.049 Uiso calc R 1 1 . .
loop_
    _atom_site_aniso_label
    _atom_site_aniso_U_11
    _atom_site_aniso_U_22
    _atom_site_aniso_U_33
    _atom_site_aniso_U_12
    _atom_site_aniso_U_13
    _atom_site_aniso_U_23
    Se1 0.0457(4) 0.0490(4) 0.0337(3) -0.0017(2) 0.0118(2) -0.0033(2)
    Cl1 0.0543(9) 0.0538(9) 0.0629(8) -0.0135(6) -0.0131(6) -0.0081(6)
    O1 0.037(2) 0.060(2) 0.0427(18) 0.0018(18) 0.0058(15) 0.0102(16)
    N1 0.034(2) 0.029(2) 0.0299(17) 0.0012(16) -0.0013(15) -0.0014(14)
    C1 0.042(3) 0.031(3) 0.042(2) -0.002(2) -0.008(2) 0.0014(19)
    C2 0.049(3) 0.037(3) 0.034(2) -0.008(2) 0.005(2) -0.0008(19)
    C3 0.027(3) 0.041(3) 0.039(2) -0.004(2) 0.0053(19) 0.0034(19)
    C4 0.035(3) 0.029(2) 0.028(2) 0.0021(19) 0.0035(18) 0.0047(16)
    C5 0.027(3) 0.046(3) 0.052(3) -0.002(2) 0.013(2) -0.009(2)
    C6 0.036(3) 0.047(3) 0.069(3) -0.004(2) 0.010(3) -0.005(3)
    C7 0.030(3) 0.029(2) 0.0265(19) 0.0094(19) 0.0022(17) 0.0039(17)
    C8 0.040(3) 0.039(3) 0.032(2) 0.004(2) -0.0018(19) -0.0006(18)
    C9 0.027(2) 0.029(2) 0.030(2) 0.0053(18) -0.0034(18) 0.0012(17)
    C10 0.042(3) 0.039(3) 0.039(2) -0.007(2) -0.004(2) -0.002(2)
loop_
    _geom_bond_atom_site_label_1
    _geom_bond_atom_site_label_2
    _geom_bond_site_symmetry_2
    _geom_bond_distance
    _geom_bond_publ_flag
    Se1 C8 . 1.839(5) ?
    Se1 C7 . 1.889(4) ?
    Cl1 C1 . 1.753(4) ?
    O1 C10 . 1.419(6) ?
    O1 H1 . 0.8200 ?
    N1 C7 . 1.303(5) ?
    N1 C9 . 1.383(5) ?
    C1 C2 . 1.367(6) ?
    C1 C6 . 1.370(6) ?
    C2 C3 . 1.385(6) ?
    C2 H2 . 0.9300 ?
    C3 C4 . 1.399(5) ?
    C3 H3 . 0.9300 ?
    C4 C5 . 1.378(6) ?
    C4 C7 . 1.463(6) ?
    C5 C6 . 1.380(6) ?
    C5 H5 . 0.9300 ?
    C6 H6 . 0.9300 ?
    C8 C9 . 1.350(6) ?
    C8 H8 . 0.9300 ?
    C9 C10 . 1.502(6) ?
    C10 H10A . 0.9700 ?
    C10 H10B . 0.9700 ?
loop_
    _geom_angle_atom_site_label_1
    _geom_angle_atom_site_label_2
    _geom_angle_atom_site_label_3
    _geom_angle_site_symmetry_1
    _geom_angle_site_symmetry_3
    _geom_angle
    _geom_angle_publ_flag
    C8 Se1 C7 . . 84.78(19) ?
    C10 O1 H1 . . 109.5 ?
    C7 N1 C9 . . 113.5(4) ?
    C2 C1 C6 . . 121.5(4) ?
    C2 C1 Cl1 . . 119.6(4) ?
    C6 C1 Cl1 . . 118.9(4) ?
    C1 C2 C3 . . 119.5(4) ?
    C1 C2 H2 . . 120.3 ?
    C3 C2 H2 . . 120.3 ?
    C2 C3 C4 . . 120.4(4) ?
    C2 C3 H3 . . 119.8 ?
    C4 C3 H3 . . 119.8 ?
    C5 C4 C3 . . 118.1(4) ?
    C5 C4 C7 . . 122.0(4) ?
    C3 C4 C7 . . 119.9(4) ?
    C6 C5 C4 . . 121.8(4) ?
    C6 C5 H5 . . 119.1 ?
    C4 C5 H5 . . 119.1 ?
    C1 C6 C5 . . 118.8(5) ?
    C1 C6 H6 . . 120.6 ?
    C5 C6 H6 . . 120.6 ?
    N1 C7 C4 . . 125.2(4) ?
    N1 C7 Se1 . . 113.5(3) ?
    C4 C7 Se1 . . 121.3(3) ?
    C9 C8 Se1 . . 111.3(3) ?
    C9 C8 H8 . . 124.3 ?
    Se1 C8 H8 . . 124.3 ?
    C8 C9 N1 . . 116.9(4) ?
    C8 C9 C10 . . 123.9(4) ?
    N1 C9 C10 . . 119.1(4) ?
    O1 C10 C9 . . 111.1(4) ?
    O1 C10 H10A . . 109.4 ?
    C9 C10 H10A . . 109.4 ?
    O1 C10 H10B . . 109.4 ?
    C9 C10 H10B . . 109.4 ?
    H10A C10 H10B . . 108.0 ?
loop_
    _geom_torsion_atom_site_label_1
    _geom_torsion_atom_site_label_2
    _geom_torsion_atom_site_label_3
    _geom_torsion_atom_site_label_4
    _geom_torsion_site_symmetry_1
    _geom_torsion_site_symmetry_2
    _geom_torsion_site_symmetry_3
    _geom_torsion_site_symmetry_4
    _geom_torsion
    _geom_torsion_publ_flag
    C6 C1 C2 C3 . . . . 1.1(7) ?
    Cl1 C1 C2 C3 . . . . -178.0(3) ?
    C1 C2 C3 C4 . . . . -0.2(7) ?
    C2 C3 C4 C5 . . . . -1.1(6) ?
    C2 C3 C4 C7 . . . . 178.7(4) ?
    C3 C4 C5 C6 . . . . 1.7(7) ?
    C7 C4 C5 C6 . . . . -178.2(5) ?
    C2 C1 C6 C5 . . . . -0.6(7) ?
    Cl1 C1 C6 C5 . . . . 178.5(4) ?
    C4 C5 C6 C1 . . . . -0.8(7) ?
    C9 N1 C7 C4 . . . . -180.0(4) ?
    C9 N1 C7 Se1 . . . . -0.3(4) ?
    C5 C4 C7 N1 . . . . 168.5(4) ?
    C3 C4 C7 N1 . . . . -11.4(6) ?
    C5 C4 C7 Se1 . . . . -11.1(6) ?
    C3 C4 C7 Se1 . . . . 169.0(3) ?
    C8 Se1 C7 N1 . . . . 0.0(3) ?
    C8 Se1 C7 C4 . . . . 179.7(3) ?
    C7 Se1 C8 C9 . . . . 0.3(3) ?
    Se1 C8 C9 N1 . . . . -0.6(5) ?
    Se1 C8 C9 C10 . . . . -178.4(3) ?
    C7 N1 C9 C8 . . . . 0.6(5) ?
    C7 N1 C9 C10 . . . . 178.6(4) ?
    C8 C9 C10 O1 . . . . -117.4(4) ?
    N1 C9 C10 O1 . . . . 64.8(5) ?
loop_
    _geom_hbond_atom_site_label_D
    _geom_hbond_atom_site_label_H
    _geom_hbond_atom_site_label_A
    _geom_hbond_site_symmetry_A
    _geom_hbond_distance_DH
    _geom_hbond_distance_HA
    _geom_hbond_distance_DA
    _geom_hbond_angle_DHA
    O1 H1 N1 3_656 0.82 2.07 2.891(5) 173.6
data_global
_journal_date_recd_electronic     2012-11-02
_journal_date_accepted     2012-11-22
_journal_name_full     'Acta Crystallographica, Section E'
_journal_year     2012
_journal_volume     68
_journal_issue     12
_journal_page_first     eo3458
_journal_page_last     eo3458
_journal_paper_category     QO
_journal_paper_doi     10.1107/S1600536812048088
_journal_coeditor_code     QK2047
_publ_contact_author_name     'Lec. Jichun Cui'
_publ_contact_author_address
;
Shandong Provincial Key Laboratory of Chemical Energy Storage
and Novel Cell Technology, School of Chemistry and Chemical
Engineering
Liaocheng University
Shandong 252059
People's Republic of China
;
_publ_contact_author_email     jchcui@163.com
_publ_contact_author_fax     '86 635 8230602'
_publ_contact_author_phone     '86 635 8230602'
_publ_section_title
;
[2-(4-Chlorophenyl)-1,3-selenazol-4-yl]methanol
;
loop_
    _publ_author_name
    _publ_author_address
    'Jichun Cui'
;
Shandong Provincial Key Laboratory of Chemical Energy Storage
and Novel Cell Technology
School of Chemistry and Chemical Engineering
Liaocheng University
Shandong 252059
People's Republic of China
;
    'Chuan Li'
;
Shandong Provincial Key Laboratory of Chemical Energy Storage
and Novel Cell Technology
School of Chemistry and Chemical Engineering
Liaocheng University
Shandong 252059
People's Republic of China
;
    'Yanling Qiao'
;
Shandong Provincial Key Laboratory of Chemical Energy Storage
and Novel Cell Technology
School of Chemistry and Chemical Engineering
Liaocheng University
Shandong 252059
People's Republic of China
;
