# Supplementary material for: [2-(4-Chloro­phen­yl)-1,3-selenazol-4-yl]methanol
Source: Acta Crystallogr Sect E Struct Rep Online. 2012 Nov 28;68(Pt 12):o3458. doi: 10.1107/S1600536812048088 (PMC3589034; doi:10.1107/S1600536812048088)
Supplement: Supplementary file 2 [file e-68-o3458-Isup2.hkl]

# 
# h,k,l, Fc-squared, Fo-squared, sigma(Fo-squared) and status flag 
# 
data_I
_shelx_title ' 2047        P2(1)/c      R  0.04' 
_shelx_refln_list_code          4 
_shelx_F_calc_maximum      177.31 
_exptl_crystal_F_000       536.00 
_reflns_d_resolution_high  0.8406 
 
loop_ 
 _symmetry_equiv_pos_as_xyz 
 'x, y, z' 
 '-x, y+1/2, -z+1/2' 
 '-x, -y, -z' 
 'x, -y-1/2, z-1/2' 
 
_cell_length_a    14.8150 
_cell_length_b     4.5707 
_cell_length_c    14.9123 
_cell_angle_alpha  90.000 
_cell_angle_beta   96.642 
_cell_angle_gamma  90.000 
 
_shelx_F_squared_multiplier     1.000 
 
loop_ 
 _refln_index_h 
 _refln_index_k 
 _refln_index_l 
 _refln_F_squared_calc 
 _refln_F_squared_meas 
 _refln_F_squared_sigma 
 _refln_observed_status 
   3   0   0      296.55      280.83     22.26 o 
   4   0   0     7210.02     7220.91    391.89 o 
   5   0   0     2092.77     2338.74    133.02 o 
   6   0   0    19890.36    25226.32   1354.73 o 
   7   0   0       13.83       17.31     15.95 o 
   8   0   0     5084.99     7439.52    409.20 o 
   9   0   0     3175.34     3817.46    145.76 o 
  10   0   0     4778.22     5927.46    221.78 o 
  11   0   0      270.30      456.41     35.43 o 
  12   0   0      953.06     1220.29     87.64 o 
  13   0   0      533.42      646.57     64.85 o 
  14   0   0       20.21       22.50     33.76 o 
  15   0   0      262.83      298.60     50.07 o 
  16   0   0      431.28      632.01     71.00 o 
  17   0   0      119.76      165.85     48.50 o 
   1   1   0     4367.29     4589.73    146.44 o 
   2   1   0     2083.32     2274.57     80.40 o 
   3   1   0     8333.72     8574.74    270.94 o 
   4   1   0     2258.28     2284.98     75.34 o 
   5   1   0     5724.73     5798.46    185.52 o 
   6   1   0      128.34      128.60     10.63 o 
   7   1   0     1589.60     1643.87     57.95 o 
   8   1   0     1151.13     1105.37     56.57 o 
   9   1   0     1178.46      834.12    102.30 o 
  10   1   0     1177.02      561.35    136.21 o 
  11   1   0     1511.94      742.53    114.05 o 
  12   1   0      270.94      262.78     29.64 o 
  13   1   0      124.95      155.94     26.44 o 
  14   1   0       97.56      109.10     27.00 o 
  15   1   0      345.01      434.17     43.61 o 
  16   1   0       66.08      109.43     32.12 o 
  17   1   0      135.60      218.32     44.43 o 
   0   2   0      495.93      479.63     39.46 o 
   1   2   0       45.32       43.13     11.09 o 
   2   2   0     1307.08     1367.26     60.87 o 
   3   2   0      231.37      228.39     15.36 o 
   4   2   0      714.48      669.14     28.68 o 
   5   2   0      854.55      908.10     36.13 o 
   6   2   0      360.28      385.64     21.13 o 
   7   2   0        0.89        7.89      9.87 o 
   8   2   0      935.42      965.87     48.87 o 
   9   2   0       71.21       89.90     15.03 o 
  10   2   0      793.34      729.60     62.69 o 
  11   2   0      145.17      154.68     23.35 o 
  12   2   0       16.69       11.56     14.61 o 
  13   2   0       37.15       -0.38     29.33 o 
  14   2   0       31.06      -23.26     23.26 o 
  15   2   0       24.80       36.14     32.26 o 
  16   2   0       17.40      -10.12     46.36 o 
   1   3   0     1131.30     1104.43     57.91 o 
   2   3   0      698.77      709.55     33.23 o 
   3   3   0       70.10       62.29     13.81 o 
   4   3   0      158.10      160.23     17.24 o 
   5   3   0     1934.34     1966.08     72.12 o 
   6   3   0      215.51      223.71     19.92 o 
   7   3   0      340.46      368.73     25.11 o 
   8   3   0      296.85      318.72     38.78 o 
   9   3   0      187.89      183.00     20.60 o 
  10   3   0       39.95       39.39     17.12 o 
  11   3   0      357.05      373.20     28.98 o 
  12   3   0       20.14       19.46     18.66 o 
  13   3   0       31.13       41.17     20.57 o 
  14   3   0       14.68       20.19     20.76 o 
   0   4   0      258.93      229.47     39.84 o 
   1   4   0       44.34       37.52     22.37 o 
   2   4   0     1205.24     1934.99   2916.36 o 
   3   4   0      146.76      161.82     85.14 o 
   4   4   0      382.08      447.79     54.53 o 
   5   4   0       22.37       -1.74     24.39 o 
   6   4   0      392.63      375.75     66.98 o 
   7   4   0       17.61        9.35     23.45 o 
   8   4   0     1044.59     1023.11     61.17 o 
   9   4   0       89.01      123.79     40.45 o 
  10   4   0      387.25      405.63     41.76 o 
  11   4   0      354.38      339.37     45.40 o 
   1   5   0      402.89      441.59     62.89 o 
   2   5   0      153.99      130.17     42.96 o 
   3   5   0      347.97      392.12     59.50 o 
   4   5   0       49.49       80.52    203.50 o 
   5   5   0       37.88       42.70     36.21 o 
   6   5   0        7.65       17.66     36.02 o 
 -17   1   1       71.14       54.16     33.49 o 
 -16   1   1      511.42      535.33     48.19 o 
 -15   1   1        3.33        5.32     42.89 o 
 -14   1   1       69.15       81.89     20.28 o 
 -13   1   1      393.50      477.45     78.82 o 
 -12   1   1      861.72      824.18    186.28 o 
 -11   1   1        4.84      -10.53     20.46 o 
 -10   1   1      852.15      421.74     83.86 o 
  -9   1   1     1120.36      842.95    140.86 o 
  -8   1   1       31.65       30.82      5.95 o 
  -7   1   1     5314.66     5048.81    449.51 o 
  -6   1   1     2379.35     2115.34     77.22 o 
  -5   1   1      446.58      457.49     15.57 o 
  -4   1   1      353.55      417.05     14.16 o 
  -3   1   1     4751.94     4794.83    128.52 o 
  -2   1   1      562.63      564.71     21.22 o 
  -1   1   1     1075.79     1089.87     43.65 o 
   0   1   1     3175.20     3547.79    273.68 o 
   1   1   1     8963.56     9319.56    356.04 o 
   2   1   1    13064.70    13500.11    425.20 o 
   3   1   1    16376.35    16620.59    522.71 o 
   4   1   1       17.13       26.77      5.99 o 
   5   1   1       94.29      119.21      9.61 o 
   6   1   1      328.16      351.84     17.84 o 
   7   1   1     2947.54     3058.49    101.97 o 
   8   1   1      574.53      570.66     30.76 o 
   9   1   1     2834.64     2819.34    161.72 o 
  10   1   1       39.89       15.14     15.95 o 
  11   1   1       56.77       13.01     14.57 o 
  12   1   1      654.95      473.77     83.40 o 
  13   1   1     1592.67     1517.43     74.81 o 
  14   1   1       88.10      124.78     27.69 o 
  15   1   1       70.50      158.64     47.77 o 
  16   1   1       24.94       26.93     30.21 o 
  17   1   1        3.68       20.91     32.06 o 
 -16   2   1        6.83       11.55     45.01 o 
 -15   2   1      240.25      266.28     55.58 o 
 -14   2   1      355.71      281.95     83.13 o 
 -13   2   1      380.89      283.39     30.60 o 
 -12   2   1       78.73       85.18     22.57 o 
 -11   2   1     1312.31     1296.42     86.94 o 
 -10   2   1       77.62       77.74     15.04 o 
  -9   2   1      534.90      485.20     27.92 o 
  -8   2   1     2535.28     2487.90    104.57 o 
  -7   2   1     2612.13     2714.95    123.46 o 
  -6   2   1     1957.75     1986.05     69.30 o 
  -5   2   1     1590.94     1614.60     57.25 o 
  -4   2   1     1979.17     2045.30     70.54 o 
  -3   2   1      161.16      160.36     12.79 o 
  -2   2   1     7301.42     7362.58    291.17 o 
  -1   2   1     2221.89     2179.28     90.55 o 
   0   2   1     2573.75     2605.53    106.18 o 
   1   2   1     1061.18     1084.58    107.56 o 
   2   2   1     9714.98    10515.87    412.70 o 
   3   2   1      230.85      221.82     15.85 o 
   4   2   1     8716.45     9092.22    290.86 o 
   5   2   1      126.74      121.46     12.79 o 
   6   2   1     1806.29     1718.82     64.08 o 
   7   2   1      328.06      330.44     28.36 o 
   8   2   1     4057.49     4062.39    135.66 o 
   9   2   1       34.75       47.76     14.01 o 
  10   2   1     3233.60     3166.79    201.32 o 
  11   2   1        6.26       16.95     15.56 o 
  12   2   1      995.65      826.81    132.15 o 
  13   2   1      206.13      113.04     43.86 o 
  14   2   1      640.93      243.26    211.34 o 
  15   2   1       30.93      -31.62     31.62 o 
  16   2   1      244.58      211.72     37.75 o 
 -14   3   1      124.72      198.29     35.35 o 
 -13   3   1       51.18       64.90     21.00 o 
 -12   3   1      204.61      198.03     33.31 o 
 -11   3   1      625.63      619.24     36.06 o 
 -10   3   1      984.36     1000.75     69.42 o 
  -9   3   1      420.79      440.10     36.99 o 
  -8   3   1     2081.35     2109.01    127.16 o 
  -7   3   1      430.47      445.53     34.62 o 
  -6   3   1       11.40        4.31     11.62 o 
  -5   3   1     2157.49     2213.51     79.36 o 
  -4   3   1      846.11      843.51     51.32 o 
  -3   3   1     1246.76     1294.46     51.38 o 
  -2   3   1     1557.08     1535.48     58.15 o 
  -1   3   1     2659.65     2459.82     86.01 o 
   0   3   1      616.77      601.19     37.15 o 
   1   3   1     2758.55     2676.21    113.44 o 
   2   3   1     1010.55      987.42     41.79 o 
   3   3   1      663.82      606.20     31.35 o 
   4   3   1       22.21       16.28     13.53 o 
   5   3   1     3383.41     3432.52    117.91 o 
   6   3   1       35.06       26.84     13.48 o 
   7   3   1      677.63      705.98     50.43 o 
   8   3   1      358.38      351.81     26.94 o 
   9   3   1      844.38      827.44     51.60 o 
  10   3   1       30.57       51.22     17.48 o 
  11   3   1      693.24      703.83     62.00 o 
  12   3   1       46.19       87.68     22.39 o 
  13   3   1       45.81       70.14     22.14 o 
  14   3   1       80.82       60.47     23.14 o 
 -11   4   1        0.46       -1.47     24.84 o 
 -10   4   1      239.31      237.13     32.42 o 
  -9   4   1       57.56       90.56     26.93 o 
  -8   4   1       57.90       42.67     24.38 o 
  -7   4   1       47.86       44.48     23.84 o 
  -6   4   1      647.90      627.83     46.37 o 
  -5   4   1       16.82        5.87     24.32 o 
  -4   4   1       79.68       79.52     28.34 o 
  -3   4   1      304.24      411.03     86.89 o 
  -2   4   1       11.79       20.01     28.21 o 
  -1   4   1       35.36       53.14     21.92 o 
   0   4   1     1115.20     1024.93     57.37 o 
   1   4   1       70.19       69.65     16.25 o 
   2   4   1      317.91      358.78    330.50 o 
   3   4   1       12.81        0.21     17.06 o 
   4   4   1        3.54      -14.89     14.89 o 
   5   4   1        1.36       -1.93     16.48 o 
   6   4   1      252.03      238.39     25.41 o 
   7   4   1      117.52      117.54     21.87 o 
   8   4   1       14.96       16.62     23.94 o 
   9   4   1      121.32      142.30     31.20 o 
  10   4   1       69.08      103.56     30.32 o 
  11   4   1       11.23       28.71     26.84 o 
  -6   5   1        6.86        5.58     35.40 o 
  -5   5   1       28.22       22.35     40.71 o 
  -4   5   1       11.76       14.12     37.19 o 
  -3   5   1        1.05       -9.63     39.40 o 
  -2   5   1       44.74       32.89     40.87 o 
  -1   5   1      166.04      119.80     45.28 o 
   0   5   1        2.89       -1.54     24.52 o 
   1   5   1       59.85       68.54     40.14 o 
   2   5   1        0.88        3.52     33.22 o 
   3   5   1       52.00       68.67     40.17 o 
   4   5   1       14.06       14.22     34.29 o 
   5   5   1       11.81        7.52     50.07 o 
   6   5   1        9.36       19.70     33.39 o 
 -17   0   2      167.71      271.03     59.84 o 
 -16   0   2      305.82      362.55     58.67 o 
 -15   0   2      796.41     1090.18     89.17 o 
 -14   0   2      215.20      311.59     52.99 o 
 -13   0   2     3340.04     3798.29    225.41 o 
 -12   0   2       71.19       79.10     18.44 o 
 -11   0   2      519.95      615.90     36.27 o 
 -10   0   2      170.27      148.70     18.02 o 
  -9   0   2     8242.18     8733.15    601.11 o 
  -8   0   2       30.66       44.38     37.06 o 
  -7   0   2     3286.14     2214.91     86.29 o 
  -5   0   2       64.81       79.13      8.61 o 
  -4   0   2     6215.86     6033.69    219.70 o 
  -3   0   2    24387.59    22792.58    820.35 o 
  -2   0   2     3171.65     3097.80    112.51 o 
  -1   0   2     4013.67     4107.23    200.63 o 
   0   0   2      268.17      262.76     15.35 o 
   1   0   2     3583.63     3618.18    134.79 o 
   2   0   2    16340.83    16208.48    551.58 o 
   3   0   2     3500.16     3761.64    116.06 o 
   4   0   2     5254.78     5345.38    279.04 o 
   5   0   2      269.44      263.62     26.41 o 
   6   0   2     6316.84     4743.02    343.88 o 
   8   0   2     2366.37     2676.25    155.35 o 
   9   0   2      266.83      363.38     39.00 o 
  10   0   2     4618.99     5959.87    332.89 o 
  11   0   2      212.74      293.22     41.33 o 
  12   0   2     1754.74     2159.18    135.05 o 
  13   0   2      309.78      391.69     49.67 o 
  14   0   2      380.35      484.71     55.88 o 
  15   0   2      440.80      466.41     56.47 o 
  16   0   2      399.82      401.45     55.58 o 
  17   0   2       10.34       24.12     45.61 o 
 -17   1   2        9.62       -4.69     33.69 o 
 -16   1   2      358.30      416.32     77.18 o 
 -15   1   2        5.28       35.08     26.61 o 
 -14   1   2      745.36      879.69    130.56 o 
 -13   1   2      183.72      274.17     92.76 o 
 -12   1   2      219.11      231.31    100.31 o 
 -11   1   2       63.86       72.41     30.92 o 
 -10   1   2     1349.03     1373.85    322.60 o 
  -9   1   2      669.13      624.79     30.36 o 
  -8   1   2     2714.32     2327.10    241.07 o 
  -7   1   2      182.25      162.91     10.95 o 
  -6   1   2     6027.37     6476.01    438.79 o 
  -5   1   2     3792.91     3795.91    116.08 o 
  -4   1   2     3474.89     3461.41     93.40 o 
  -3   1   2      544.96      566.57     18.04 o 
  -2   1   2     5700.78     5710.00    152.29 o 
  -1   1   2     6752.82     6424.81    215.55 o 
   0   1   2     6420.93     6520.86    236.51 o 
   1   1   2     1944.89     1938.58     52.19 o 
   2   1   2    26504.49    26688.98    618.25 o 
   3   1   2     3236.92     3302.37    107.23 o 
   4   1   2      347.03      352.05     16.51 o 
   5   1   2     4734.86     5061.23    162.93 o 
   6   1   2      243.52      237.94     14.94 o 
   7   1   2     4759.46     4662.81    152.10 o 
   8   1   2      622.67      680.62     36.17 o 
   9   1   2      402.61      369.43     35.58 o 
  10   1   2       43.99       39.70     19.56 o 
  12   1   2      187.19      103.78     30.46 o 
  13   1   2      847.41      778.58    129.39 o 
  14   1   2       49.59       46.32     25.15 o 
  15   1   2      226.58      283.26     38.07 o 
  16   1   2      139.93      129.68     33.63 o 
 -16   2   2        7.38       44.57     27.44 o 
 -15   2   2       87.42       96.94     27.39 o 
 -14   2   2        1.89       -9.30     22.39 o 
 -13   2   2       59.81       32.44     37.56 o 
 -12   2   2       17.40       28.59     23.45 o 
 -11   2   2      191.44      193.63     34.87 o 
 -10   2   2       16.65       41.98     18.15 o 
  -9   2   2       30.50       28.81     12.29 o 
  -8   2   2       60.14       63.16     12.39 o 
  -7   2   2       33.58       28.07      7.78 o 
  -6   2   2       56.35       81.06     10.90 o 
  -5   2   2     1001.21     1045.90     33.26 o 
  -4   2   2      121.86      140.43     10.01 o 
  -3   2   2      676.04      721.10     33.20 o 
  -2   2   2      536.65      604.76     38.07 o 
  -1   2   2      789.78      767.72     30.44 o 
   0   2   2        2.97       -0.23      8.62 o 
   1   2   2       81.68       88.07     14.85 o 
   2   2   2     2110.01     2313.39     79.28 o 
   3   2   2       12.74       16.54      6.20 o 
   4   2   2     2484.18     2701.33     81.65 o 
   5   2   2     3321.72     3562.66    119.02 o 
   6   2   2      184.09      186.75     18.08 o 
   7   2   2     1406.74     1336.03     57.65 o 
   8   2   2      836.37      815.36     36.14 o 
   9   2   2        0.05        6.17     12.52 o 
  10   2   2      850.00      855.21     39.49 o 
  11   2   2      218.18      239.56     23.62 o 
  12   2   2      181.33      148.18     21.30 o 
  13   2   2       81.80       43.25     22.49 o 
  14   2   2      101.41       36.13     23.49 o 
  15   2   2       14.49      -20.08     20.08 o 
 -14   3   2      540.64      562.44     36.80 o 
 -13   3   2       50.98       48.74     26.16 o 
 -12   3   2      122.31      188.35     31.31 o 
 -11   3   2        6.02       13.23     15.47 o 
 -10   3   2      501.74      488.78     48.72 o 
  -9   3   2       18.67       24.91     15.15 o 
  -8   3   2     2589.80     2509.87    132.69 o 
  -7   3   2       10.93       21.77     12.73 o 
  -6   3   2      212.89      240.68     19.39 o 
  -5   3   2      445.40      419.43     24.77 o 
  -4   3   2     1485.26     1520.99     57.41 o 
  -3   3   2      711.16      701.62     32.54 o 
  -2   3   2      249.62      221.79     21.31 o 
  -1   3   2       10.54        8.36      9.55 o 
   0   3   2       97.60       99.24     18.11 o 
   1   3   2     1247.57     1154.06     64.27 o 
   2   3   2      845.24      800.18     44.07 o 
   3   3   2      292.55      292.30     23.51 o 
   4   3   2      143.78      142.05     18.27 o 
   5   3   2     1138.55     1142.05     47.52 o 
   6   3   2      231.96      244.00     22.06 o 
   7   3   2      205.85      196.30     26.12 o 
   8   3   2      111.37      125.30     18.67 o 
   9   3   2       15.71       15.04     15.96 o 
  10   3   2        5.67       18.75     17.99 o 
  11   3   2      564.20      549.32     41.53 o 
  12   3   2       95.96      125.83     24.50 o 
  13   3   2      129.22      168.22     27.12 o 
  14   3   2        1.62       -4.92     21.32 o 
 -11   4   2      410.99      423.09     41.54 o 
 -10   4   2       44.33       64.40     27.24 o 
  -9   4   2      349.22      353.65     37.76 o 
  -8   4   2      287.49      310.96     35.13 o 
  -7   4   2      665.00      650.94     46.45 o 
  -6   4   2      830.54      847.34     52.30 o 
  -5   4   2     1034.17     1014.75    109.13 o 
  -4   4   2      566.23      609.35     56.08 o 
  -3   4   2      148.38      201.19     49.99 o 
  -2   4   2      620.18     1071.99   1255.34 o 
  -1   4   2      659.30      611.56     43.42 o 
   0   4   2      920.09      882.52     52.41 o 
   1   4   2      593.27      516.65     31.47 o 
   2   4   2     1148.00     1291.69    908.10 o 
   3   4   2      226.64      223.03     40.99 o 
   4   4   2      598.53      597.99     75.05 o 
   5   4   2      173.07      159.13     26.22 o 
   6   4   2      161.02      144.05     21.87 o 
   7   4   2        5.82        0.65     18.71 o 
   8   4   2      238.96      270.58     32.36 o 
   9   4   2      114.66      118.82     23.91 o 
  10   4   2      131.66      166.36     25.97 o 
  11   4   2       47.16       30.38     22.31 o 
  -6   5   2      337.70      326.31     60.76 o 
  -5   5   2      130.39      124.52     51.70 o 
  -4   5   2        3.63      -39.76     39.76 o 
  -3   5   2      299.18      304.05     61.10 o 
  -2   5   2       26.40       35.18     38.87 o 
  -1   5   2      246.44      253.42     52.99 o 
   0   5   2      461.21      426.48     50.70 o 
   1   5   2      151.87      116.51     42.56 o 
   2   5   2       35.46       46.51     34.95 o 
   3   5   2      615.80      503.42     66.38 o 
   4   5   2        2.19       -4.15     36.61 o 
   5   5   2      161.82      233.65    148.52 o 
   6   5   2       33.93       42.19     37.00 o 
 -17   1   3        7.79       14.51     34.27 o 
 -16   1   3      225.51      366.28     72.39 o 
 -15   1   3       88.11       70.46     59.42 o 
 -14   1   3       11.22       16.96     36.21 o 
 -13   1   3       59.01      123.52     26.38 o 
 -12   1   3     1023.43     1217.29    277.74 o 
 -11   1   3      420.67      477.54     56.47 o 
 -10   1   3     1650.28     1829.89    223.99 o 
  -9   1   3      146.80      143.28     11.16 o 
  -8   1   3      675.96      747.62     46.30 o 
  -7   1   3      134.31      102.17     13.32 o 
  -6   1   3    11207.36    11189.48    404.09 o 
  -5   1   3      139.28      140.17     15.23 o 
  -4   1   3      784.30      795.62     27.52 o 
  -3   1   3       11.92       17.34      3.86 o 
  -2   1   3      755.83      721.22     21.47 o 
  -1   1   3     4585.32     4547.25    134.10 o 
   0   1   3    31439.12    30568.17   1033.84 o 
   1   1   3      166.79      154.11      7.66 o 
   2   1   3     2621.19     2699.38     65.14 o 
   3   1   3      719.66      700.41     19.42 o 
   4   1   3     4859.52     5336.69    144.39 o 
   5   1   3     1503.64     1426.18     50.24 o 
   6   1   3     3041.13     3277.96    108.50 o 
   7   1   3       88.21       73.90     14.17 o 
   8   1   3       79.28       92.13     15.76 o 
   9   1   3     2723.72     2647.48    153.48 o 
  10   1   3     2768.37     2480.13     88.03 o 
  11   1   3      345.81      292.40     23.37 o 
  12   1   3      238.95      135.25     57.10 o 
  13   1   3       41.19       17.86     23.11 o 
  14   1   3        8.61       14.36     22.96 o 
  15   1   3      390.16      440.42     43.20 o 
  16   1   3       86.87      118.88     33.73 o 
 -16   2   3      120.84      168.68     33.22 o 
 -15   2   3      906.74      933.28    209.31 o 
 -14   2   3        9.97       35.27     26.14 o 
 -13   2   3     1031.09     1118.73    187.42 o 
 -12   2   3      266.65      457.11     67.88 o 
 -11   2   3     2149.44     2341.12    355.74 o 
 -10   2   3       75.21       94.38     16.22 o 
  -9   2   3     1932.04     2014.45    133.33 o 
  -8   2   3        2.74        5.25     12.41 o 
  -7   2   3     3432.81     3414.03    344.30 o 
  -6   2   3     1173.33     1198.39     37.57 o 
  -5   2   3     9893.04    10557.18    281.79 o 
  -4   2   3     1411.09     1586.90     46.80 o 
  -3   2   3     4126.03     4458.69    144.06 o 
  -2   2   3     2898.19     2793.54    108.92 o 
  -1   2   3     4163.74     4340.32    135.23 o 
   0   2   3      875.60      881.89     28.45 o 
   1   2   3     3228.60     3199.26     86.33 o 
   2   2   3      368.71      308.52     14.65 o 
   3   2   3     3883.84     4007.31    144.50 o 
   4   2   3     7803.73     7845.17    218.06 o 
   5   2   3     4258.55     4326.59    143.15 o 
   6   2   3     2456.87     2549.73    111.83 o 
   7   2   3      314.78      315.50     21.58 o 
   8   2   3      706.21      711.22     33.68 o 
   9   2   3      130.94      172.36     18.64 o 
  10   2   3      660.62      689.39     35.79 o 
  11   2   3      883.07      881.87     94.77 o 
  12   2   3      682.49      639.78    109.23 o 
  13   2   3        1.54        2.71     21.87 o 
  14   2   3      659.34      447.35     63.35 o 
  15   2   3       34.87       -3.00     20.16 o 
 -14   3   3      730.17      670.62     51.79 o 
 -13   3   3       11.15       40.93     29.31 o 
 -12   3   3      412.72      426.43     31.64 o 
 -11   3   3      173.52      187.69     22.58 o 
 -10   3   3      201.55      213.12     30.71 o 
  -9   3   3       66.30       81.92     21.26 o 
  -8   3   3     2225.81     2185.95    187.29 o 
  -7   3   3       56.37       56.68     18.52 o 
  -6   3   3     1185.78     1149.13     57.71 o 
  -5   3   3        2.16       -9.13     14.73 o 
  -4   3   3     2596.65     2581.08    144.68 o 
  -3   3   3      897.46      837.63     45.99 o 
  -2   3   3     1510.99     1419.55     98.40 o 
  -1   3   3      176.90      179.92     21.72 o 
   0   3   3      386.17      328.56     27.58 o 
   1   3   3      805.72      728.27     41.81 o 
   2   3   3     2889.34     2843.42     94.86 o 
   3   3   3      712.07      673.52     27.59 o 
   4   3   3      739.87      709.61     35.41 o 
   5   3   3     1275.49     1227.62     50.62 o 
   6   3   3      190.05      194.86     20.55 o 
   7   3   3     1140.94     1122.52     62.75 o 
   8   3   3      491.41      506.52     40.41 o 
   9   3   3      214.60      221.79     24.19 o 
  10   3   3        3.53       -0.30     17.46 o 
  11   3   3      506.18      493.70     33.70 o 
  12   3   3      186.87      199.26     26.88 o 
  13   3   3      370.78      364.60     35.13 o 
 -11   4   3       21.83       44.79     51.23 o 
 -10   4   3        0.13        7.11     39.70 o 
  -9   4   3      185.83      224.35     49.31 o 
  -8   4   3      100.52      126.57     27.45 o 
  -7   4   3       20.27       15.27     22.63 o 
  -6   4   3      149.21      174.54     28.23 o 
  -5   4   3        4.02       10.56     22.20 o 
  -4   4   3      263.31      300.30     35.35 o 
  -3   4   3      306.00      418.16    126.64 o 
  -2   4   3      274.86      540.60    461.67 o 
  -1   4   3       52.65       42.43     21.86 o 
   0   4   3        0.65       15.95     19.35 o 
   1   4   3       23.46       28.69     15.86 o 
   2   4   3      323.00      355.67    227.64 o 
   3   4   3      294.78      336.52     82.51 o 
   4   4   3       11.08        2.79     18.00 o 
   5   4   3      146.76      154.95     23.47 o 
   6   4   3       35.93       38.39     20.03 o 
   7   4   3      220.95      220.53     27.22 o 
   8   4   3      191.18      201.77     26.30 o 
   9   4   3       14.63       10.65     20.36 o 
  10   4   3        8.89       20.84     21.59 o 
  11   4   3       62.21       81.87     24.88 o 
  -6   5   3       10.23        0.83     40.20 o 
  -5   5   3        6.56       14.72     46.38 o 
  -4   5   3       65.31       59.37     48.20 o 
  -3   5   3        0.73        1.39     39.16 o 
  -2   5   3       75.15       86.31     45.61 o 
  -1   5   3        7.60      -13.02     37.74 o 
   0   5   3        3.00      -35.98     35.98 o 
   4   5   3        2.73      131.53    400.33 o 
   5   5   3        5.86      -61.49    118.53 o 
 -17   0   4      267.57      275.01     60.03 o 
 -16   0   4      866.95      868.00     85.02 o 
 -15   0   4      297.84      457.57     66.17 o 
 -14   0   4      121.15      135.05     41.76 o 
 -13   0   4     1393.44     1663.73    115.41 o 
 -12   0   4     1957.94     1791.95     77.69 o 
 -11   0   4     3393.86     2877.56    164.54 o 
 -10   0   4       12.17      -12.65     12.65 o 
  -9   0   4     3041.29     1833.78    151.76 o 
  -8   0   4      131.82      140.20     14.50 o 
  -7   0   4     8927.26     8676.94    317.07 o 
  -6   0   4     3011.66     3001.24    112.83 o 
  -5   0   4     7215.44     7333.31    266.48 o 
  -4   0   4      363.88      313.91     16.06 o 
  -3   0   4    21990.23    20753.84    746.25 o 
  -2   0   4      478.10      533.40     23.40 o 
  -1   0   4     3814.56     3885.63    192.36 o 
   0   0   4     2441.01     2441.01    195.64 o 
   1   0   4    15784.36    16199.28    908.76 o 
   2   0   4     9969.75    10084.02    305.96 o 
   3   0   4     9846.81    10248.57    313.79 o 
   4   0   4      343.72      369.65     20.26 o 
   5   0   4     3154.43     3217.04    101.87 o 
   6   0   4     2511.92     2538.36     99.89 o 
   8   0   4     2729.97     2251.34    103.21 o 
  10   0   4      312.17      269.91     88.80 o 
  11   0   4       12.91       44.02     29.03 o 
  12   0   4     2963.53     3383.38    200.20 o 
  13   0   4     1791.46     2099.77    133.88 o 
  14   0   4     1165.29     1320.25     95.81 o 
  15   0   4      349.64      479.00     57.55 o 
  16   0   4      233.82      271.30     51.30 o 
 -17   1   4      143.03      181.42     39.02 o 
 -16   1   4      176.21      181.44     53.19 o 
 -15   1   4      260.85      325.21     61.12 o 
 -14   1   4     1196.24     1304.41    365.59 o 
 -13   1   4      258.27      347.84     96.38 o 
 -12   1   4     1008.24     1188.87    245.33 o 
 -11   1   4      122.06      171.00     25.71 o 
 -10   1   4      707.18      751.42     82.14 o 
  -9   1   4        1.96        8.11     11.97 o 
  -8   1   4     1794.96     1582.79     63.99 o 
  -7   1   4      331.56      344.47     31.94 o 
  -6   1   4     1924.49     1572.13     81.38 o 
  -5   1   4       21.38       22.23      5.32 o 
  -4   1   4     3131.99     3266.59     86.44 o 
  -3   1   4     2058.03     2287.90     61.47 o 
  -2   1   4     3628.74     3752.75    112.14 o 
  -1   1   4       32.88       61.89     21.44 o 
   0   1   4      138.17      119.44      8.23 o 
   1   1   4      939.21      919.00     26.37 o 
   2   1   4     3074.57     3008.30     79.24 o 
   3   1   4      305.26      294.70     10.86 o 
   4   1   4    11407.89    12181.44    284.79 o 
   5   1   4      140.45      139.84      9.26 o 
   6   1   4     1713.65     1624.82     80.31 o 
   7   1   4     1159.96     1167.33     73.19 o 
   8   1   4     1454.19     1430.02     88.80 o 
   9   1   4      647.80      677.94     68.37 o 
  10   1   4     1350.67     1340.48     53.44 o 
  11   1   4       70.69       75.18     17.48 o 
  13   1   4      352.72      241.11     86.08 o 
  14   1   4      217.15      213.04     53.22 o 
  15   1   4      150.15      210.86     47.26 o 
  16   1   4       23.15       50.01     30.10 o 
 -16   2   4        7.39       24.57     31.85 o 
 -15   2   4       69.76       68.89     40.02 o 
 -14   2   4        0.78       18.86     23.54 o 
 -13   2   4       53.52       68.38     21.66 o 
 -12   2   4      360.16      368.37     50.91 o 
 -11   2   4      545.40      489.59     53.89 o 
 -10   2   4        1.55       14.81     14.48 o 
  -9   2   4      133.98      132.26     16.94 o 
  -8   2   4      425.62      400.13     25.74 o 
  -7   2   4      262.73      295.52     16.53 o 
  -6   2   4     1676.95     1660.33     72.72 o 
  -5   2   4      165.24      160.78     18.10 o 
  -4   2   4     1069.87     1099.15     53.49 o 
  -3   2   4       69.85       69.56      8.38 o 
  -2   2   4      199.30      194.97     11.85 o 
  -1   2   4      256.05      259.34     13.68 o 
   0   2   4       18.13       15.51      6.34 o 
   1   2   4      286.81      276.51     13.87 o 
   2   2   4     6313.21     6760.33    160.69 o 
   3   2   4      895.94      906.89     29.90 o 
   4   2   4       17.96       16.05      6.47 o 
   5   2   4      590.30      593.54     28.55 o 
   6   2   4      132.05      139.99     15.14 o 
   7   2   4       12.87       32.81     12.14 o 
   8   2   4      442.76      431.20     26.30 o 
   9   2   4       20.84       27.18     14.56 o 
  10   2   4       29.98       49.81     16.57 o 
  11   2   4       88.45       77.30     19.12 o 
  12   2   4       68.75       76.79     25.99 o 
  13   2   4       33.94       31.70     24.12 o 
  14   2   4      149.77       94.93     33.71 o 
  15   2   4        4.84      -18.77     18.77 o 
 -14   3   4       60.79      134.03     39.66 o 
 -13   3   4       28.08       36.22     20.30 o 
 -12   3   4      144.83      249.85     33.25 o 
 -11   3   4       16.84       24.59     18.03 o 
 -10   3   4        4.37       -5.76     15.77 o 
  -9   3   4        0.26        1.19     15.43 o 
  -8   3   4      451.43      456.84     28.00 o 
  -7   3   4      216.26      236.82     53.45 o 
  -6   3   4      348.31      313.88     37.22 o 
  -5   3   4       40.18       15.58     16.78 o 
  -4   3   4      672.42      558.67     88.09 o 
  -3   3   4      240.11      238.32     17.08 o 
  -2   3   4     1905.79     1865.59     58.62 o 
  -1   3   4        2.43      -10.39     10.39 o 
   0   3   4       25.09       20.68     11.74 o 
   1   3   4       20.39       16.76     11.51 o 
   2   3   4      609.76      612.95     26.34 o 
   3   3   4       15.80       18.14     13.83 o 
   4   3   4      730.38      716.36     35.94 o 
   5   3   4       36.06       52.84     15.53 o 
   6   3   4        6.71      -10.55     13.74 o 
   7   3   4     1468.39     1434.59     87.31 o 
   8   3   4       72.17       99.96     19.18 o 
   9   3   4       47.19       41.99     18.57 o 
  10   3   4       11.82       33.25     18.98 o 
  11   3   4        1.77        8.82     19.35 o 
  12   3   4        8.19       18.70     21.10 o 
  13   3   4      185.82      187.64     28.55 o 
 -11   4   4      197.42      197.70     31.93 o 
 -10   4   4      104.29       99.05     30.00 o 
  -9   4   4      469.37      489.45     43.54 o 
  -8   4   4      368.64      331.32     38.67 o 
  -7   4   4      389.00      342.28     38.05 o 
  -6   4   4       66.02       19.93     45.48 o 
  -5   4   4      816.41      523.27    205.73 o 
  -4   4   4       11.82      -28.83     28.83 o 
  -3   4   4     1263.58     1107.47    107.69 o 
  -2   4   4       34.60       18.62     22.63 o 
  -1   4   4     1886.78     1878.53     71.21 o 
   0   4   4      156.29      147.55     21.13 o 
   1   4   4      659.31      610.68     35.60 o 
   2   4   4        1.02      -19.54     34.09 o 
   3   4   4      898.64      870.48    191.77 o 
   4   4   4      467.02      486.80     55.86 o 
   5   4   4     1077.81     1028.85     83.93 o 
   6   4   4      251.78      237.77     26.94 o 
   7   4   4      242.64      266.94     28.76 o 
   8   4   4      218.61      220.80     27.69 o 
   9   4   4      187.69      230.88     28.65 o 
  10   4   4       68.67      112.51     24.95 o 
  -6   5   4      835.53      689.28     59.43 o 
  -5   5   4       76.41       37.13     98.60 o 
  -4   5   4     1149.27      966.34     67.23 o 
  -3   5   4      112.03       88.06     35.35 o 
  -2   5   4      217.50      249.26     41.38 o 
  -1   5   4       37.68       24.72     46.54 o 
   0   5   4      757.68      591.88    122.52 o 
   1   5   4        4.05       15.19     24.35 o 
   4   5   4      199.82     1277.95    329.10 o 
   5   5   4       73.92      219.04    131.03 o 
 -17   1   5       24.25       12.06     35.43 o 
 -16   1   5       90.04       71.59     62.52 o 
 -15   1   5      219.71      290.68    127.77 o 
 -14   1   5      340.07      362.11    128.73 o 
 -13   1   5     1004.78     1111.43    238.22 o 
 -12   1   5      416.69      558.65     80.23 o 
 -11   1   5      493.38      613.82     84.09 o 
 -10   1   5     2427.61     2516.28    257.29 o 
  -9   1   5     1973.93     1961.47     79.34 o 
  -8   1   5      529.04      502.90     27.12 o 
  -7   1   5       27.37       32.64      7.37 o 
  -6   1   5      295.27      272.24     21.60 o 
  -5   1   5      170.00      187.48     12.41 o 
  -4   1   5     9277.09     9755.80    355.98 o 
  -3   1   5     5243.19     5847.64    216.01 o 
  -2   1   5     3003.04     3202.95     96.61 o 
  -1   1   5      937.59      966.77     32.68 o 
   0   1   5     1690.76     1712.51     53.73 o 
   1   1   5      853.36      807.53     21.68 o 
   2   1   5     3012.18     2981.26     72.10 o 
   3   1   5       36.24       42.10      5.17 o 
   4   1   5       49.13       37.69      5.09 o 
   5   1   5     1934.76     2011.07     79.64 o 
   6   1   5     2840.09     2560.52     83.04 o 
   7   1   5      939.76      965.00     63.45 o 
   8   1   5      933.24      930.02     47.23 o 
   9   1   5      522.29      558.92     31.63 o 
  10   1   5      156.59      193.98     20.93 o 
  11   1   5      632.33      571.29     39.45 o 
  12   1   5       84.61       78.38     30.89 o 
  13   1   5       73.69       45.94     31.26 o 
  14   1   5       19.89        2.97     18.89 o 
  15   1   5      390.76      454.39     43.07 o 
 -16   2   5      254.96      326.96     96.01 o 
 -15   2   5      132.32      198.82     36.24 o 
 -14   2   5     1125.39     1476.21    166.78 o 
 -13   2   5      279.44      404.09     32.54 o 
 -12   2   5      405.49      562.47     74.02 o 
 -11   2   5      586.48      675.98     89.82 o 
 -10   2   5      493.16      492.82     97.66 o 
  -9   2   5     1524.93     1537.68    108.29 o 
  -8   2   5     1756.77     1712.64    102.88 o 
  -7   2   5     1294.64     1199.48     53.66 o 
  -6   2   5     1858.23     1913.97    126.57 o 
  -5   2   5     3670.35     3692.03    100.21 o 
  -4   2   5     2714.00     2954.58     81.25 o 
  -3   2   5     3415.92     3418.14    114.70 o 
  -2   2   5      362.95      402.63     24.37 o 
  -1   2   5     4578.13     4826.31    144.25 o 
   0   2   5       53.79       50.13      9.52 o 
   1   2   5     5151.69     4804.96    143.50 o 
   2   2   5     2803.89     2694.12     67.50 o 
   3   2   5     2050.55     1990.91     51.53 o 
   4   2   5      226.48      230.60     12.36 o 
   5   2   5     4502.11     4442.70    181.91 o 
   6   2   5      212.32      234.86     19.71 o 
   7   2   5     3679.83     3762.55    127.57 o 
   8   2   5       44.61       47.44     15.17 o 
   9   2   5      361.73      374.17     26.94 o 
  10   2   5      172.77      159.47     21.45 o 
  11   2   5     1092.06      965.43    154.96 o 
  12   2   5        3.41       16.27     22.57 o 
  13   2   5      604.26      604.64     64.55 o 
  14   2   5       84.73       36.46     22.67 o 
 -14   3   5       14.09       48.90     30.21 o 
 -13   3   5      110.80      188.27     50.60 o 
 -12   3   5      327.31      390.14     67.88 o 
 -11   3   5      470.61      492.43     99.33 o 
 -10   3   5      471.51      519.02     70.96 o 
  -9   3   5       97.79      109.67     25.56 o 
  -8   3   5      443.23      395.97     36.47 o 
  -7   3   5      467.00      345.85     71.68 o 
  -6   3   5     1549.69     1238.32    192.96 o 
  -5   3   5      335.46      288.18     36.88 o 
  -4   3   5     1217.84     1172.99     65.82 o 
  -3   3   5      146.69      153.60     14.23 o 
  -2   3   5     3155.03     3130.64     88.18 o 
  -1   3   5      333.31      301.31     19.22 o 
   0   3   5     1349.76     1315.10     42.82 o 
   1   3   5      221.51      232.76     18.90 o 
   2   3   5     1744.48     1826.29     57.00 o 
   3   3   5        0.00      -12.75     12.75 o 
   4   3   5     2743.67     2716.31     97.28 o 
   5   3   5      641.97      619.31     44.44 o 
   6   3   5     1584.18     1510.55     61.38 o 
   7   3   5      743.33      757.99     65.78 o 
   8   3   5      616.25      638.36     37.18 o 
   9   3   5       12.26       19.80     18.23 o 
  10   3   5      464.78      518.10     34.79 o 
  11   3   5       57.43       68.23     22.77 o 
  12   3   5      331.76      350.82     33.20 o 
  13   3   5       84.30       90.99     26.69 o 
 -11   4   5       37.19       53.22     26.75 o 
 -10   4   5        6.75       44.98     27.51 o 
  -9   4   5       93.02      103.51     30.17 o 
  -8   4   5      141.41      111.37     29.12 o 
  -7   4   5      274.58      223.45     69.90 o 
  -6   4   5      217.90      106.40     83.96 o 
  -5   4   5       39.56      -15.03     52.71 o 
  -4   4   5       82.62       43.01     24.28 o 
  -3   4   5      211.20      212.43     31.79 o 
  -2   4   5       83.62      118.11     26.73 o 
  -1   4   5      748.28      888.87     74.84 o 
   0   4   5       92.51       99.96     24.79 o 
   1   4   5       59.05       52.66     23.91 o 
   2   4   5      160.58      182.93    131.08 o 
   3   4   5      351.52      405.13    142.44 o 
   4   4   5       39.27       29.69     26.53 o 
   5   4   5       12.04       20.90     24.29 o 
   6   4   5        0.15      -23.52     23.52 o 
   7   4   5       89.15       95.71     31.61 o 
   8   4   5       81.83      100.79     30.55 o 
   9   4   5      436.45      441.66     45.11 o 
  10   4   5        5.81       23.23     29.17 o 
  -5   5   5       60.28       22.30     66.85 o 
  -4   5   5       10.12       31.81     31.54 o 
  -3   5   5        3.25        0.94     31.64 o 
  -2   5   5       27.11       29.40     46.54 o 
  -1   5   5        1.81      -22.73     47.40 o 
   0   5   5      221.84      188.53     33.82 o 
   1   5   5       14.52       13.36     26.54 o 
   2   5   5       12.24        1.46     29.70 o 
   3   5   5       28.08       -3.02     30.39 o 
   4   5   5        4.28      -17.81     29.26 o 
 -17   0   6      182.40      235.58     64.71 o 
 -16   0   6      415.47      577.60     79.27 o 
 -15   0   6        0.72      -20.23     40.70 o 
 -14   0   6      502.77      460.26     64.18 o 
 -13   0   6        2.53      -28.54     30.31 o 
 -12   0   6     2785.02     1733.95    276.95 o 
 -10   0   6     2523.34     2255.89    137.98 o 
  -9   0   6     1786.61     1589.75     66.65 o 
  -8   0   6      684.78      688.03     33.80 o 
  -7   0   6     6031.08     5753.49    211.91 o 
  -6   0   6     5197.11     5026.08    185.02 o 
  -5   0   6     1278.13     1197.88     59.98 o 
  -4   0   6     1809.56     1847.12     71.30 o 
  -3   0   6     3678.50     3630.54    134.49 o 
  -2   0   6     1086.10     1045.14     42.18 o 
  -1   0   6    30932.42    31046.74   1112.25 o 
   0   0   6     2383.92     2294.54    155.73 o 
   1   0   6     2960.63     3191.32    121.80 o 
   2   0   6        9.01        9.77      5.31 o 
   3   0   6     7676.40     8107.48    248.36 o 
   4   0   6     3188.78     3526.96    111.37 o 
   5   0   6     3020.99     3030.84     97.16 o 
   6   0   6     2878.40     2915.71     94.46 o 
   7   0   6      243.25      203.95     16.27 o 
   8   0   6       19.26        5.05     12.42 o 
   9   0   6     6340.25     5469.78    222.81 o 
  10   0   6      645.83      649.57    149.25 o 
  12   0   6       50.67      108.07     34.62 o 
  13   0   6       23.12       33.39     36.68 o 
  14   0   6      214.74      348.63     54.75 o 
  15   0   6      662.29      729.16     73.68 o 
 -16   1   6        2.46      -14.19     42.69 o 
 -15   1   6      357.77      396.97    147.40 o 
 -14   1   6        0.71       -6.86     28.78 o 
 -13   1   6      891.29     1053.95    174.49 o 
 -12   1   6      844.43     1054.33    114.99 o 
 -11   1   6     1978.50     2012.01    234.32 o 
 -10   1   6      357.18      409.40     34.55 o 
  -9   1   6     2846.84     2666.42    104.49 o 
  -8   1   6     1383.65     1332.96     40.79 o 
  -7   1   6     1507.79     1453.97     60.38 o 
  -6   1   6     2261.01     2260.25     88.21 o 
  -5   1   6     4511.67     4613.27    120.87 o 
  -4   1   6     3715.23     3873.94    104.49 o 
  -3   1   6     1933.05     2236.46     70.02 o 
  -2   1   6     3686.12     3887.35    116.69 o 
  -1   1   6     2660.59     2683.92     72.21 o 
   0   1   6     5289.01     5809.42    171.98 o 
   1   1   6      221.54      195.78      8.18 o 
   2   1   6      435.33      410.61     12.87 o 
   3   1   6      160.50      160.54     10.05 o 
   4   1   6     2404.53     2250.97     56.55 o 
   5   1   6      107.01      107.66      9.75 o 
   6   1   6     2004.40     1927.71     78.04 o 
   7   1   6       62.32       64.21     12.01 o 
   8   1   6     1608.68     1547.35     82.42 o 
   9   1   6        7.53       16.69     14.21 o 
  10   1   6      390.74      419.98     27.92 o 
  11   1   6       12.46       -7.05     15.48 o 
  12   1   6      371.44      312.01     88.24 o 
  13   1   6       76.13       41.06     21.23 o 
  14   1   6      656.75      571.51    136.24 o 
  15   1   6        6.45       13.79     28.79 o 
 -15   2   6       18.65       25.41     33.32 o 
 -14   2   6      464.89      525.22    120.29 o 
 -13   2   6       14.23       29.89     26.25 o 
 -12   2   6      138.47      129.71     36.83 o 
 -11   2   6      332.12      395.55    118.22 o 
 -10   2   6       13.73        8.05     16.59 o 
  -9   2   6      150.75      151.74     18.15 o 
  -8   2   6      310.14      255.57     29.04 o 
  -7   2   6        5.31        1.26      9.11 o 
  -6   2   6       18.76       29.65      9.47 o 
  -5   2   6      370.09      415.97     18.65 o 
  -4   2   6       32.57       23.18      7.73 o 
  -3   2   6      930.24      977.55     45.81 o 
  -2   2   6       44.51       37.29      6.98 o 
  -1   2   6       66.58       72.43     10.75 o 
   0   2   6      720.22      794.78     26.56 o 
   1   2   6      958.78      895.94     29.11 o 
   2   2   6        0.93       -2.65      5.99 o 
   3   2   6      204.79      198.86     11.98 o 
   4   2   6      130.70      135.00      9.88 o 
   5   2   6       30.10       37.21      9.87 o 
   6   2   6       22.93       39.01     13.23 o 
   7   2   6      806.24      828.72     37.84 o 
   8   2   6        0.69        0.17     13.43 o 
   9   2   6      312.86      284.76     24.37 o 
  10   2   6       65.56       81.06     18.71 o 
  11   2   6      136.14      132.97     48.92 o 
  12   2   6       89.48       83.69     26.25 o 
  13   2   6       79.73       25.36     51.84 o 
  14   2   6        3.82        3.41     22.34 o 
 -14   3   6       16.17        2.72     28.51 o 
 -13   3   6       84.41      119.00     34.32 o 
 -12   3   6       60.31       75.62     40.52 o 
 -11   3   6      203.62      299.21     53.30 o 
 -10   3   6        1.68      -10.66     21.71 o 
  -9   3   6       18.40       26.45     24.55 o 
  -8   3   6       31.12       11.12     21.05 o 
  -7   3   6      312.70      267.12    118.50 o 
  -6   3   6      595.76      540.66     42.53 o 
  -5   3   6      552.39      576.47     32.10 o 
  -4   3   6       12.87       10.49     12.88 o 
  -3   3   6      229.97      224.23     20.61 o 
  -2   3   6     1744.42     1816.27     94.09 o 
  -1   3   6      855.28      899.29     38.40 o 
   0   3   6      743.76      755.69     34.27 o 
   1   3   6      438.26      414.19     24.56 o 
   2   3   6      326.24      334.35     23.21 o 
   3   3   6       11.96       -0.09     14.19 o 
   4   3   6     2241.17     2279.56     84.12 o 
   5   3   6     1457.42     1315.54     55.47 o 
   6   3   6      983.97      910.29     43.27 o 
   7   3   6        1.94        5.83     15.98 o 
   8   3   6      270.40      260.58     26.04 o 
   9   3   6       14.47       12.16     18.44 o 
  10   3   6      359.70      393.04     31.66 o 
  11   3   6      138.40      155.08     25.22 o 
  12   3   6        6.92       28.78     23.02 o 
 -10   4   6      304.16      330.94     75.97 o 
  -9   4   6      237.21      199.36     40.02 o 
  -8   4   6      162.80      145.51     47.72 o 
  -7   4   6      125.43       35.69     58.13 o 
  -6   4   6      218.71      196.24     48.92 o 
  -5   4   6      118.86      119.19     29.61 o 
  -4   4   6     1050.24     1009.99     61.60 o 
  -3   4   6      260.60      305.02     36.94 o 
  -2   4   6      745.05      777.24     57.47 o 
  -1   4   6      240.18      271.14     32.93 o 
   0   4   6      188.42      200.37     50.60 o 
   1   4   6      919.32      778.86     73.52 o 
   2   4   6      142.31      168.69     60.57 o 
   3   4   6      206.56      241.90     38.78 o 
   4   4   6       54.62       17.15     27.07 o 
   5   4   6      394.68      406.41     41.80 o 
   6   4   6       90.93       99.57     31.89 o 
   7   4   6      780.44      770.36     91.66 o 
   8   4   6        0.66        4.89     25.56 o 
   9   4   6      284.62      344.71     43.82 o 
  -4   5   6      109.72      139.39     38.06 o 
  -3   5   6      193.29      254.30     41.01 o 
  -2   5   6      129.97      184.19     56.97 o 
  -1   5   6       19.22      -13.15     44.85 o 
   0   5   6      156.42      153.15     42.99 o 
   1   5   6       50.44       50.57     33.42 o 
   2   5   6      329.19      220.26     44.55 o 
 -15   1   7       63.99       41.69     40.27 o 
 -14   1   7        0.09       -6.62     19.98 o 
 -13   1   7      270.21      328.83     30.00 o 
 -12   1   7      975.91      982.13     73.24 o 
 -11   1   7      793.34      710.05     29.25 o 
 -10   1   7      142.05      107.32     25.21 o 
  -9   1   7      589.63      525.04     56.53 o 
  -8   1   7      893.27      822.45     60.92 o 
  -7   1   7     1235.52     1175.03     51.57 o 
  -6   1   7      378.42      433.30     17.51 o 
  -5   1   7      661.41      654.21     22.26 o 
  -4   1   7      864.42      814.44     30.85 o 
  -3   1   7     2951.42     2950.36     90.83 o 
  -2   1   7       20.54       19.67      7.20 o 
  -1   1   7     2245.96     2283.49     62.64 o 
   0   1   7      606.18      579.30     20.02 o 
   1   1   7      471.57      487.44     14.40 o 
   2   1   7     6291.64     6842.52    148.46 o 
   3   1   7     1617.33     1650.37     39.45 o 
   4   1   7        7.27       10.76      5.77 o 
   5   1   7      249.01      214.25     15.89 o 
   6   1   7     1471.34     1320.05     80.03 o 
   7   1   7     1042.80     1028.38     66.27 o 
   8   1   7     1380.09     1462.59     56.69 o 
   9   1   7      854.19      822.01     47.10 o 
  10   1   7      278.21      285.04     24.18 o 
  11   1   7      116.14      130.60     21.34 o 
  12   1   7     1304.30     1065.32    180.35 o 
  13   1   7       62.87       35.65     21.39 o 
  14   1   7       29.74       23.90     21.68 o 
 -15   2   7        0.21       -0.26     29.68 o 
 -14   2   7      659.18      823.96    220.68 o 
 -13   2   7        1.27       17.92     25.86 o 
 -12   2   7     1240.08     1411.50    254.09 o 
 -11   2   7        6.98        9.36     22.31 o 
 -10   2   7     1309.88     1258.25    106.00 o 
  -9   2   7      139.89      144.98     28.56 o 
  -8   2   7     3136.31     2872.36    132.45 o 
  -7   2   7      238.86      259.40     20.61 o 
  -6   2   7     1423.42     1418.47     52.22 o 
  -5   2   7     1004.77     1094.15     46.07 o 
  -4   2   7     2192.70     2381.97     77.87 o 
  -3   2   7     2074.29     2170.11     71.28 o 
  -2   2   7     4437.26     4613.97    140.92 o 
  -1   2   7      438.36      453.33     23.15 o 
   0   2   7     1350.40     1329.81     46.74 o 
   1   2   7     4596.30     4550.79    173.52 o 
   2   2   7      628.99      540.39     19.40 o 
   3   2   7     2106.46     2072.70     54.08 o 
   4   2   7     1767.56     1713.69     46.28 o 
   5   2   7      833.85      811.49     32.66 o 
   6   2   7      173.62      195.57     15.81 o 
   7   2   7     2250.04     2265.10     82.29 o 
   8   2   7      384.89      409.94     27.62 o 
   9   2   7     1005.28     1018.43     46.08 o 
  10   2   7       14.62       34.05     18.42 o 
  11   2   7      401.87      346.31     87.99 o 
  12   2   7       33.96       46.03     26.32 o 
  13   2   7      659.58      560.13     92.21 o 
 -13   3   7      296.61      419.14    122.79 o 
 -12   3   7       59.93       71.08     31.80 o 
 -11   3   7      689.49      683.72    115.31 o 
 -10   3   7       12.57       -6.31     23.45 o 
  -9   3   7     1348.31     1198.71     65.51 o 
  -8   3   7       42.46        8.69     21.96 o 
  -7   3   7     1266.02     1175.57     63.98 o 
  -6   3   7      485.09      478.85     30.02 o 
  -5   3   7      924.21      964.10     42.79 o 
  -4   3   7       20.27       12.65     14.16 o 
  -3   3   7     1023.84     1102.16     54.99 o 
  -2   3   7     1224.62     1334.15     52.27 o 
  -1   3   7     1834.77     1893.40     78.02 o 
   0   3   7     1329.13     1389.75     52.10 o 
   1   3   7     1741.62     1746.21    153.22 o 
   2   3   7       53.76       52.44     16.15 o 
   3   3   7       98.07       92.07     17.78 o 
   4   3   7      661.39      682.10     46.12 o 
   5   3   7      327.48      308.34     33.23 o 
   6   3   7      327.48      335.95     34.90 o 
   7   3   7      242.64      289.33     38.62 o 
   8   3   7      602.47      580.48     44.48 o 
   9   3   7      100.30       98.99     29.50 o 
  10   3   7      397.34      438.44     55.45 o 
  11   3   7       47.81       38.89     29.53 o 
  12   3   7        3.39      -14.37     27.59 o 
 -10   4   7      205.30      207.58     37.45 o 
  -9   4   7       17.94       -9.04     26.87 o 
  -8   4   7        3.53      -35.08     54.95 o 
  -7   4   7       74.95       26.60     27.06 o 
  -6   4   7       39.06       54.69     26.17 o 
  -5   4   7        0.68      -11.69     23.59 o 
  -4   4   7      641.56      629.07     37.95 o 
  -3   4   7       24.10       29.65     24.18 o 
  -2   4   7       40.73       48.55     23.45 o 
  -1   4   7       25.43       22.73     21.90 o 
   0   4   7      241.17      260.13     52.39 o 
   1   4   7        3.66      -20.35     31.75 o 
   2   4   7        4.95      -22.60     34.55 o 
   3   4   7       71.51       51.55     29.38 o 
   4   4   7       87.66       82.25     31.28 o 
   5   4   7      125.03      138.28     33.70 o 
   6   4   7      194.01      191.04     36.61 o 
   7   4   7      236.28      180.42     35.87 o 
   8   4   7        8.36      -10.85     28.33 o 
 -16   0   8      415.02      455.41     73.09 o 
 -15   0   8      225.46      101.59     49.14 o 
 -14   0   8      829.39      531.94    133.02 o 
 -13   0   8      155.69       47.85     44.53 o 
 -11   0   8     1137.80      906.59    173.14 o 
 -10   0   8     8976.69     8234.30    410.26 o 
  -9   0   8     1857.79     1805.12     75.20 o 
  -8   0   8     3850.29     3850.77    184.04 o 
  -7   0   8        6.03       11.67     10.03 o 
  -6   0   8     2502.43     2369.91     92.43 o 
  -5   0   8        1.21       10.09      8.99 o 
  -4   0   8    13930.80    14045.97    508.91 o 
  -3   0   8     1562.49     1671.61     81.54 o 
  -2   0   8     8136.66     8403.71    306.14 o 
  -1   0   8     1275.34     1085.35     69.22 o 
   0   0   8     7726.92     7793.75    291.40 o 
   1   0   8       64.14       64.29     10.60 o 
   2   0   8     6775.24     7187.83    221.10 o 
   3   0   8     2751.45     3040.67     97.46 o 
   4   0   8       58.45       69.40     10.43 o 
   5   0   8     4294.98     4522.18    143.22 o 
   6   0   8     2917.65     2850.26     98.21 o 
   7   0   8      136.23      124.60     14.36 o 
   8   0   8     1066.63      912.98     60.57 o 
   9   0   8     1465.81     1283.49    109.63 o 
  10   0   8      216.91      222.72     27.73 o 
  12   0   8       22.51       13.15     45.28 o 
  13   0   8      110.65      189.46     43.22 o 
  14   0   8       17.44       41.60     38.63 o 
 -16   1   8       20.37      -39.36     39.36 o 
 -15   1   8      349.51      420.39     42.57 o 
 -14   1   8      177.47      196.44     47.30 o 
 -13   1   8      351.80      390.44     38.72 o 
 -12   1   8      209.17      218.69     28.72 o 
 -11   1   8      312.26      238.13     48.35 o 
 -10   1   8       90.83       66.28     19.70 o 
  -9   1   8     1484.62     1372.03     49.27 o 
  -8   1   8       46.65       59.70     11.59 o 
  -7   1   8     3371.77     3344.56    104.27 o 
  -6   1   8       48.68       35.47      9.53 o 
  -5   1   8     3298.82     3238.01    100.24 o 
  -4   1   8        0.46       -2.07      7.68 o 
  -3   1   8     2203.27     2176.34     69.25 o 
  -2   1   8      304.94      304.92     17.10 o 
  -1   1   8     3728.48     3730.82    100.35 o 
   0   1   8      879.07      922.03     29.05 o 
   1   1   8     6144.22     6273.87    137.06 o 
   2   1   8      850.88      914.73     24.13 o 
   3   1   8     1352.13     1366.89     34.04 o 
   4   1   8      646.00      636.55     19.68 o 
   5   1   8     1245.81     1187.10     41.11 o 
   6   1   8      359.09      330.88     25.01 o 
   7   1   8      456.10      417.81     26.66 o 
   8   1   8       85.92       96.13     14.21 o 
   9   1   8      146.91      176.22     21.22 o 
  10   1   8      565.73      558.29     44.02 o 
  11   1   8      186.16      215.47     25.25 o 
  12   1   8       13.22       10.45     17.83 o 
  13   1   8       68.08       46.54     19.72 o 
  14   1   8       25.84       25.95     22.43 o 
 -15   2   8       11.62       -1.82     29.93 o 
 -14   2   8       13.83        8.92     28.68 o 
 -13   2   8       23.01       32.25     28.26 o 
 -12   2   8       65.87       74.30     27.63 o 
 -11   2   8        0.25      -13.40     19.56 o 
 -10   2   8        1.12      -26.68     26.68 o 
  -9   2   8       11.96        4.68     22.73 o 
  -8   2   8       74.86       69.56     19.49 o 
  -7   2   8      262.38      290.71     21.33 o 
  -6   2   8     1020.70     1088.03     42.81 o 
  -5   2   8      100.45      115.58     15.03 o 
  -4   2   8       58.39       79.16     13.62 o 
  -3   2   8       43.80       53.04     11.93 o 
  -2   2   8      628.46      599.57     27.58 o 
  -1   2   8       77.46       72.15     11.47 o 
   0   2   8        8.06        0.91      9.32 o 
   1   2   8      779.10      792.99     29.41 o 
   2   2   8        4.43       -0.91      9.01 o 
   3   2   8      237.45      236.69     15.79 o 
   4   2   8      285.34      291.41     22.65 o 
   5   2   8       44.01       41.51     13.99 o 
   6   2   8       75.25       76.57     16.47 o 
   7   2   8      891.53      864.20     39.96 o 
   8   2   8        0.87       25.97     18.70 o 
   9   2   8       30.33       46.25     18.41 o 
  10   2   8        1.81       13.14     17.98 o 
  11   2   8        1.59       19.27     24.72 o 
  12   2   8        5.29       -0.49     31.45 o 
  13   2   8       87.01       54.90     44.96 o 
 -13   3   8      114.23      127.67     55.00 o 
 -12   3   8       44.32       45.26     30.93 o 
 -11   3   8      192.52      212.97     35.26 o 
 -10   3   8        3.43       -1.82     23.22 o 
  -9   3   8      307.52      243.17     72.06 o 
  -8   3   8      156.20      117.60     28.46 o 
  -7   3   8      167.76      173.42     21.53 o 
  -6   3   8       79.62      110.65     19.70 o 
  -5   3   8      558.89      613.51     33.25 o 
  -4   3   8       58.04       91.00     20.51 o 
  -3   3   8        7.98        2.85     13.35 o 
  -2   3   8      293.51      309.40     23.18 o 
  -1   3   8        6.13        8.60     12.39 o 
   0   3   8       31.57       37.30     13.32 o 
   1   3   8      496.05      460.22     24.06 o 
   2   3   8      184.65      135.69     20.58 o 
   3   3   8       19.70       -1.48     14.57 o 
   4   3   8       14.65       15.03     15.82 o 
   5   3   8       53.76       79.73     24.87 o 
   6   3   8        7.89       19.21     22.84 o 
   7   3   8      320.41      325.24     37.04 o 
   8   3   8        0.53        8.35     23.92 o 
   9   3   8       15.99        6.74     26.28 o 
  10   3   8       98.44       87.89     30.94 o 
  11   3   8      202.39      222.06     37.46 o 
  -9   4   8        4.44      -27.04     27.04 o 
  -8   4   8      583.26      487.02    103.42 o 
  -7   4   8       34.59       22.35     24.69 o 
  -6   4   8      487.98      537.45     47.22 o 
  -5   4   8       43.18       50.86     27.41 o 
  -4   4   8      171.30      227.59     35.08 o 
  -3   4   8       31.36       36.13     18.82 o 
  -2   4   8      740.72      768.71     49.08 o 
  -1   4   8        1.09      -11.96     19.94 o 
   0   4   8     1105.41     1186.13    103.13 o 
   1   4   8      306.75      365.09     82.24 o 
   2   4   8      492.29      523.34    135.64 o 
   3   4   8       66.19       93.05     35.89 o 
   4   4   8      558.54      559.96     55.45 o 
   5   4   8        9.76        7.25     29.04 o 
   6   4   8      347.49      347.10     61.74 o 
   7   4   8       42.42       72.29     33.66 o 
 -15   1   9       75.79       69.55     30.18 o 
 -14   1   9       48.50       44.65     24.85 o 
 -13   1   9      383.86      455.90     40.76 o 
 -12   1   9       71.67       78.41     20.18 o 
 -11   1   9      843.99      643.72    117.38 o 
 -10   1   9      429.54      376.29     30.09 o 
  -9   1   9     1120.27      987.29     39.27 o 
  -8   1   9       15.17       16.35     11.03 o 
  -7   1   9     3970.47     3970.75    122.75 o 
  -6   1   9      152.10      158.65     14.81 o 
  -5   1   9      745.21      710.69     29.49 o 
  -4   1   9      108.13      117.70     12.43 o 
  -3   1   9     1573.16     1572.89     52.86 o 
  -2   1   9        0.49       -1.78      8.47 o 
  -1   1   9     6875.12     7256.73    190.56 o 
   0   1   9        8.39       -0.28      6.75 o 
   1   1   9      396.23      402.96     16.25 o 
   2   1   9      149.42      156.76     10.85 o 
   3   1   9     4267.58     4393.80    107.96 o 
   4   1   9       28.83       25.15      7.33 o 
   5   1   9      892.29      891.27     36.85 o 
   6   1   9       19.83       12.22     10.72 o 
   7   1   9       30.54       10.96      9.82 o 
   8   1   9      173.76      214.44     18.48 o 
   9   1   9     1838.23     1839.35     97.75 o 
  10   1   9        1.76       14.75     18.90 o 
  11   1   9      171.18      149.80     23.23 o 
  12   1   9      157.10      122.08     29.66 o 
  13   1   9        4.98       -0.65     18.87 o 
 -14   2   9      268.43      373.32     71.53 o 
 -13   2   9      137.05      135.44     33.48 o 
 -12   2   9      754.27      772.80     83.98 o 
 -11   2   9      344.37      322.68     36.42 o 
 -10   2   9      370.24      286.72     75.08 o 
  -9   2   9      593.88      555.52     30.60 o 
  -8   2   9     1602.80     1729.66     62.41 o 
  -7   2   9      613.55      678.37     36.08 o 
  -6   2   9     3795.30     3956.36    124.96 o 
  -5   2   9      291.00      303.46     21.68 o 
  -4   2   9     1762.59     1872.11     64.56 o 
  -3   2   9       22.65       23.42     11.61 o 
  -2   2   9     2823.28     2852.72     91.61 o 
  -1   2   9      607.12      595.15     27.92 o 
   0   2   9     3996.54     4141.97    151.58 o 
   1   2   9      382.92      368.14     19.92 o 
   2   2   9     2418.15     2369.65     68.89 o 
   3   2   9      193.22      204.52     15.98 o 
   4   2   9     2970.80     2848.61     98.25 o 
   5   2   9       30.95       49.08     15.92 o 
   6   2   9     1115.16     1054.76     47.17 o 
   7   2   9       80.88       86.18     17.98 o 
   8   2   9      968.50      960.55     55.18 o 
   9   2   9       15.17       54.61     24.73 o 
  10   2   9      805.35      795.13     51.05 o 
  11   2   9        2.34        8.55     25.01 o 
  12   2   9      138.32      133.91     33.99 o 
 -12   3   9      217.22      253.64     37.76 o 
 -11   3   9       83.28       64.89     29.08 o 
 -10   3   9      261.35      244.14     35.17 o 
  -9   3   9      512.30      461.50     42.58 o 
  -8   3   9      200.45      194.88     31.11 o 
  -7   3   9      316.34      399.49     29.28 o 
  -6   3   9       42.90       71.74     18.37 o 
  -5   3   9     1898.83     2022.78     73.60 o 
  -4   3   9        1.14        4.90     14.21 o 
  -3   3   9      817.11      863.00     39.79 o 
  -2   3   9      339.23      318.92     25.01 o 
  -1   3   9      320.47      347.43     25.23 o 
   0   3   9        1.12       -1.67     13.54 o 
   1   3   9     1702.39     1655.97     53.92 o 
   2   3   9       53.79       48.76     18.33 o 
   3   3   9      871.74      820.66     41.12 o 
   4   3   9      262.29      253.78     25.74 o 
   5   3   9      440.67      425.18     40.98 o 
   6   3   9        0.95        4.54     23.63 o 
   7   3   9      692.17      691.58     62.61 o 
   8   3   9       64.30       60.69     28.93 o 
   9   3   9       21.95       28.40     28.38 o 
  10   3   9      167.25      211.75     37.18 o 
  -8   4   9      149.57      160.84     36.33 o 
  -7   4   9        0.29        0.45     26.10 o 
  -6   4   9        9.44      -12.01     24.80 o 
  -5   4   9        0.13       24.89     19.23 o 
  -4   4   9       82.55      122.69     22.73 o 
  -3   4   9       13.08       13.33     18.19 o 
  -2   4   9       16.72       16.16     18.42 o 
  -1   4   9      153.70      166.26     30.59 o 
   0   4   9      129.95      147.99     28.92 o 
   1   4   9       31.27       59.29     35.50 o 
   2   4   9       88.14      123.47     35.66 o 
   3   4   9       12.60       18.18     30.02 o 
   4   4   9       79.67       59.73     32.01 o 
   5   4   9      325.83      263.97     39.20 o 
   6   4   9       27.62       59.72     32.73 o 
 -14   0  10      363.96      264.42     41.90 o 
 -12   0  10       11.70      -20.03     20.03 o 
 -11   0  10      310.89      305.95     38.80 o 
 -10   0  10      503.60      446.30     42.43 o 
  -9   0  10      148.53      220.86     30.06 o 
  -8   0  10     1956.41     1819.62    103.16 o 
  -7   0  10     1635.42     1657.35     94.52 o 
  -6   0  10     1102.03      956.13     60.70 o 
  -5   0  10      624.57      636.07     45.38 o 
  -4   0  10     3642.47     3492.55    180.19 o 
  -3   0  10     1170.46     1073.74     64.51 o 
  -2   0  10     1574.31     1480.11     83.68 o 
  -1   0  10     1111.95     1075.44     64.95 o 
   0   0  10     4435.48     4437.05    139.97 o 
   1   0  10       25.88       14.50      8.93 o 
   2   0  10     5483.98     5800.16    181.14 o 
   3   0  10     1776.55     1863.89     63.72 o 
   4   0  10     1891.72     1978.51     67.71 o 
   5   0  10       68.70       75.08     13.73 o 
   6   0  10     2898.09     2904.29    119.70 o 
   7   0  10        1.49       -4.78     11.35 o 
   9   0  10      126.03       85.66     22.51 o 
  10   0  10      333.31      334.48     36.25 o 
  11   0  10      237.73      246.53     42.51 o 
  13   0  10       80.95       75.25     46.71 o 
 -15   1  10       78.14      109.76     43.02 o 
 -14   1  10      241.53      284.40     36.85 o 
 -13   1  10      148.09      111.79     26.60 o 
 -12   1  10      406.41      281.63     63.58 o 
 -11   1  10      370.83      298.28     46.91 o 
 -10   1  10      633.01      603.68     30.57 o 
  -9   1  10       84.54       95.92     14.73 o 
  -8   1  10     1938.45     2015.76     68.20 o 
  -7   1  10      277.42      259.67     19.31 o 
  -6   1  10      726.33      694.81     30.55 o 
  -5   1  10     1383.90     1372.80     48.84 o 
  -4   1  10      656.13      673.05     28.90 o 
  -3   1  10     2211.76     2205.71     71.71 o 
  -2   1  10      813.68      818.03     32.64 o 
  -1   1  10      267.71      230.15     20.54 o 
   0   1  10      515.37      524.98     24.51 o 
   1   1  10     2700.67     2715.71     76.80 o 
   2   1  10       86.65       77.23      9.80 o 
   3   1  10     3002.51     3169.36     79.99 o 
   4   1  10       35.70       27.76      9.51 o 
   5   1  10     1975.67     1900.50     51.44 o 
   6   1  10      265.89      270.84     18.96 o 
   7   1  10     1427.31     1285.99     64.62 o 
   8   1  10        5.31       16.13     11.84 o 
   9   1  10      598.55      541.09     33.96 o 
  10   1  10       48.81       48.82     24.13 o 
  11   1  10      343.54      337.39     36.87 o 
  12   1  10       78.69       39.40     24.10 o 
 -14   2  10        3.29       11.76     33.56 o 
 -13   2  10        0.30       -1.97     25.57 o 
 -12   2  10      112.95       89.58     36.63 o 
 -11   2  10        0.40      -33.03     45.41 o 
 -10   2  10        2.22        5.48     15.34 o 
  -9   2  10       71.96       73.01     17.30 o 
  -8   2  10       34.16       47.90     15.13 o 
  -7   2  10       62.31       61.95     16.03 o 
  -6   2  10      211.78      245.92     21.29 o 
  -5   2  10      523.16      533.65     28.96 o 
  -4   2  10        0.87        6.13     11.94 o 
  -3   2  10       13.58       19.46     11.70 o 
  -2   2  10      507.70      492.21     26.03 o 
  -1   2  10      167.05      161.29     16.86 o 
   0   2  10      440.97      416.20     24.21 o 
   1   2  10     1254.00     1270.86     42.35 o 
   2   2  10        9.38        7.57     10.91 o 
   3   2  10        0.06       -3.93     10.81 o 
   4   2  10      644.75      694.15     41.91 o 
   5   2  10       14.66       18.78     15.83 o 
   6   2  10       25.68       12.28     16.48 o 
   7   2  10        4.27        1.06     16.27 o 
   8   2  10      112.76       91.79     19.59 o 
   9   2  10      232.62      231.87     31.66 o 
  10   2  10       25.82       39.53     25.98 o 
  11   2  10       56.30       50.55     28.33 o 
 -11   3  10        8.04      -12.11     40.62 o 
 -10   3  10       15.90      -29.36     63.05 o 
  -9   3  10      173.03      175.52     32.07 o 
  -8   3  10      328.12      395.04     49.49 o 
  -7   3  10       95.79      134.44     22.03 o 
  -6   3  10      341.82      323.36     26.98 o 
  -5   3  10      796.99      844.55     41.04 o 
  -4   3  10       49.51       44.75     17.06 o 
  -3   3  10      668.38      744.72     37.54 o 
  -2   3  10       34.39       40.38     15.62 o 
  -1   3  10       98.95       99.62     18.12 o 
   0   3  10       20.38        7.97     14.32 o 
   1   3  10      603.59      614.51     36.23 o 
   2   3  10      204.83      177.82     23.51 o 
   3   3  10      445.63      389.50     30.54 o 
   4   3  10       12.55       -2.82     16.92 o 
   5   3  10       24.84       45.58     19.48 o 
   6   3  10       45.25       38.40     25.10 o 
   7   3  10      379.01      415.26     54.85 o 
   8   3  10       27.61       -2.66     27.49 o 
   9   3  10        3.17       13.47     28.78 o 
  -7   4  10      258.29      319.20     39.97 o 
  -6   4  10      336.76      400.07     43.06 o 
  -5   4  10      140.46      145.47     24.84 o 
  -4   4  10      231.67      277.43     28.26 o 
  -3   4  10       44.43       57.11     21.05 o 
  -2   4  10      346.79      396.62     34.22 o 
  -1   4  10       27.95       39.94     25.04 o 
   0   4  10      153.87      146.44     26.95 o 
   1   4  10      103.34      101.54     25.24 o 
   2   4  10      321.81      395.39     59.95 o 
   3   4  10        0.54      -22.94     28.60 o 
   4   4  10      238.11      263.22     42.76 o 
   5   4  10        1.39       36.36     32.30 o 
 -14   1  11      315.96      271.43     49.70 o 
 -13   1  11       13.55      -32.63     32.63 o 
 -12   1  11      235.77      126.28     57.14 o 
 -11   1  11        1.86       -0.57     29.65 o 
 -10   1  11     1849.85     1722.28     73.82 o 
  -9   1  11        6.94       17.60     15.69 o 
  -8   1  11      499.46      540.95     62.59 o 
  -7   1  11       37.84       55.57     13.61 o 
  -6   1  11      390.45      437.75     62.15 o 
  -5   1  11       65.70       75.25     12.79 o 
  -4   1  11     2462.18     2413.24     78.42 o 
  -3   1  11      116.17      115.61     14.37 o 
  -2   1  11      326.67      326.84     20.86 o 
  -1   1  11     1025.01      963.13     37.07 o 
   0   1  11     1480.79     1469.82     46.21 o 
   1   1  11       26.00       28.09     10.74 o 
   2   1  11      677.60      676.29     27.34 o 
   3   1  11       74.22       85.42     12.57 o 
   4   1  11        2.28       -3.67     10.37 o 
   5   1  11     1245.31     1259.97     42.29 o 
   6   1  11      681.85      687.52     33.87 o 
   7   1  11      161.67      179.76     20.78 o 
   8   1  11        0.89       17.92     16.03 o 
   9   1  11      245.06      285.77     25.74 o 
  10   1  11       33.73       53.88     25.32 o 
  11   1  11      179.17      183.08     31.03 o 
  12   1  11       43.38       35.63     23.95 o 
 -13   2  11      750.06      749.14     78.17 o 
 -12   2  11       74.38       35.15     51.20 o 
 -11   2  11      745.25      570.38     93.11 o 
 -10   2  11      131.37      108.87     19.74 o 
  -9   2  11      822.72      816.55     38.86 o 
  -8   2  11       32.26       45.45     16.33 o 
  -7   2  11     1668.44     1751.42     63.87 o 
  -6   2  11      863.04      962.93     41.47 o 
  -5   2  11     2562.89     2732.60     90.80 o 
  -4   2  11      862.90      891.42     46.19 o 
  -3   2  11      976.33      963.89     40.42 o 
  -2   2  11      778.35      807.78     35.61 o 
  -1   2  11      143.17      165.70     20.39 o 
   0   2  11      636.47      646.21     31.07 o 
   1   2  11     1429.11     1418.44     47.10 o 
   2   2  11      904.34      897.36     34.38 o 
   3   2  11      378.83      367.04     27.85 o 
   4   2  11     1464.87     1429.52     57.94 o 
   5   2  11      256.24      253.49     24.54 o 
   6   2  11      792.24      759.56     58.79 o 
   7   2  11       12.04       20.46     17.33 o 
   8   2  11      108.96      127.95     24.88 o 
   9   2  11       51.63       23.36     23.56 o 
  10   2  11      450.51      432.29     40.54 o 
 -11   3  11      107.12       52.31     43.70 o 
 -10   3  11      136.50      162.11     60.07 o 
  -9   3  11      117.37      106.47     30.16 o 
  -8   3  11      590.31      615.40     70.18 o 
  -7   3  11       93.17      143.40     23.01 o 
  -6   3  11      993.02     1064.78     47.76 o 
  -5   3  11      415.13      492.20     32.91 o 
  -4   3  11      215.70      275.89     25.00 o 
  -3   3  11      632.84      675.25     42.52 o 
  -2   3  11      531.15      556.16     32.46 o 
  -1   3  11      398.25      422.25     29.19 o 
   0   3  11      215.68      233.68     20.88 o 
   1   3  11      613.43      598.63     37.09 o 
   2   3  11      384.69      376.60     31.07 o 
   3   3  11      504.52      492.36     34.50 o 
   4   3  11      239.53      244.09     27.15 o 
   5   3  11      467.06      458.41     34.30 o 
   6   3  11        3.24       13.04     20.11 o 
   7   3  11      533.51      548.63     47.53 o 
   8   3  11      133.39      120.43     33.19 o 
  -6   4  11        7.84       -0.71     27.69 o 
  -5   4  11       12.70       10.17     20.11 o 
  -4   4  11       23.54       19.54     20.92 o 
  -3   4  11      172.01      206.73     26.85 o 
  -2   4  11      128.74      136.79     24.26 o 
  -1   4  11       84.91       88.27     38.20 o 
   0   4  11       18.24       17.65     21.83 o 
   1   4  11       13.42        0.52     21.56 o 
   2   4  11      258.44      283.82     34.84 o 
   3   4  11       91.27      122.68     36.25 o 
 -14   0  12      138.04      -22.09     31.07 o 
 -12   0  12       35.42        1.53     24.95 o 
 -11   0  12     1507.72     1240.71     83.78 o 
 -10   0  12       35.54       49.47     25.68 o 
  -9   0  12     2216.38     2098.51    120.53 o 
  -8   0  12      123.92      119.87     27.01 o 
  -7   0  12     2726.14     2717.64    147.51 o 
  -6   0  12        0.60        4.56     19.37 o 
  -5   0  12     1436.38     1335.60     80.30 o 
  -3   0  12     3891.59     3622.21    189.13 o 
  -2   0  12      702.08      687.37     50.60 o 
  -1   0  12     4607.38     4630.98    180.61 o 
   0   0  12      562.37      586.36     35.82 o 
   1   0  12      179.83      180.90     21.94 o 
   2   0  12      903.69      928.66     47.99 o 
   3   0  12     4278.25     4494.11    176.95 o 
   4   0  12      641.38      667.15     41.21 o 
   5   0  12     2273.61     2395.07    102.27 o 
   6   0  12      329.49      383.04     32.32 o 
   7   0  12      274.92      275.77     41.78 o 
   8   0  12     1564.78     1609.45    117.87 o 
   9   0  12      764.70      759.30     73.05 o 
  10   0  12      218.34      173.72     46.61 o 
  11   0  12       82.53      102.16     41.46 o 
 -12   1  12      687.89      495.95    101.39 o 
 -11   1  12       24.25       18.48     19.04 o 
 -10   1  12      423.11      435.90     34.04 o 
  -9   1  12      182.51      197.00     24.12 o 
  -8   1  12      785.63      775.38     80.02 o 
  -7   1  12       35.60       38.55     15.18 o 
  -6   1  12     1919.14     1967.33     79.48 o 
  -5   1  12       17.93       20.98     14.13 o 
  -4   1  12      993.69      966.78     45.43 o 
  -3   1  12      343.60      325.69     25.48 o 
  -2   1  12     1270.27     1270.69     84.16 o 
  -1   1  12      320.88      306.86     24.84 o 
   0   1  12     1143.92     1135.71     44.37 o 
   1   1  12       15.92        8.95     10.97 o 
   2   1  12     1209.85     1239.62     41.76 o 
   3   1  12      109.77      115.81     14.75 o 
   4   1  12      806.99      796.56     31.34 o 
   5   1  12      111.37      141.00     19.05 o 
   6   1  12      443.73      424.85     34.39 o 
   7   1  12      466.76      436.64     29.59 o 
   8   1  12      116.79      129.50     21.16 o 
   9   1  12      115.76       92.90     21.46 o 
  10   1  12      187.72      186.25     31.03 o 
  11   1  12       56.92       42.74     26.33 o 
 -12   2  12        1.04      -33.95     33.95 o 
 -11   2  12       27.89       21.39     38.24 o 
 -10   2  12        2.14        0.84     17.32 o 
  -9   2  12        1.21       11.90     16.23 o 
  -8   2  12       56.36       54.14     17.79 o 
  -7   2  12      335.07      362.11     31.20 o 
  -6   2  12        1.85       14.01     14.41 o 
  -5   2  12       99.47      118.48     18.50 o 
  -4   2  12      221.10      251.68     21.66 o 
  -3   2  12       41.03       27.38     14.38 o 
  -2   2  12      164.78      151.48     18.91 o 
  -1   2  12      242.91      255.69     24.46 o 
   0   2  12        1.66      -11.77     11.77 o 
   1   2  12       26.67       19.60     13.05 o 
   2   2  12        1.73       -5.48     12.69 o 
   3   2  12       28.94       39.22     18.63 o 
   4   2  12      127.49      151.05     21.94 o 
   5   2  12       13.14       27.80     18.55 o 
   6   2  12       54.82       59.64     20.03 o 
   7   2  12      178.71      193.53     24.85 o 
   8   2  12        0.22        3.98     20.16 o 
   9   2  12       37.61       24.61     27.83 o 
  -9   3  12       13.96       -2.48     26.36 o 
  -8   3  12       87.68      102.93     23.07 o 
  -7   3  12       25.29       34.56     19.43 o 
  -6   3  12      368.61      384.68     30.68 o 
  -5   3  12        1.14      -12.77     16.79 o 
  -4   3  12      249.56      276.02     26.14 o 
  -3   3  12      331.70      394.05     29.77 o 
  -2   3  12      231.38      246.63     24.05 o 
  -1   3  12        0.27       -8.17     15.66 o 
   0   3  12       79.29       65.07     15.93 o 
   1   3  12       10.17       10.92     19.37 o 
   2   3  12       41.50       20.24     20.14 o 
   3   3  12      255.24      229.23     27.95 o 
   4   3  12      414.84      396.57     33.56 o 
   5   3  12       29.63       11.02     20.29 o 
   6   3  12        1.10       -4.66     19.94 o 
   7   3  12       29.97       29.91     28.40 o 
  -2   4  12       81.11       67.48     29.50 o 
  -1   4  12      286.36      331.63     35.44 o 
 -12   1  13      204.88      186.93     29.51 o 
 -11   1  13       22.85       27.22     19.70 o 
 -10   1  13      327.76      371.37     31.63 o 
  -9   1  13        2.55       28.49     17.77 o 
  -8   1  13      565.49      559.71     36.20 o 
  -7   1  13        7.04       24.50     16.74 o 
  -6   1  13      453.38      458.08     30.81 o 
  -5   1  13       86.39       76.17     18.07 o 
  -4   1  13     1067.19     1062.78     49.86 o 
  -3   1  13      182.58      175.94     27.61 o 
  -2   1  13      779.39      763.33     40.04 o 
  -1   1  13       64.94       65.49     15.12 o 
   0   1  13      815.53      785.44     35.83 o 
   1   1  13     1360.97     1369.82     53.08 o 
   2   1  13      382.08      399.72     26.34 o 
   3   1  13       43.53       37.68     16.03 o 
   4   1  13      195.13      211.90     22.13 o 
   5   1  13      177.71      202.04     38.77 o 
   6   1  13      826.14      850.34     53.00 o 
   7   1  13      194.33      181.97     28.73 o 
   8   1  13      136.26      136.85     27.34 o 
   9   1  13       26.38       18.60     37.04 o 
 -11   2  13      554.45      540.56     65.44 o 
 -10   2  13       50.42       74.73     22.97 o 
  -9   2  13      705.98      769.84     46.04 o 
  -8   2  13      212.40      251.11     30.51 o 
  -7   2  13      451.35      480.07     35.53 o 
  -6   2  13      144.94      187.86     25.86 o 
  -5   2  13     1191.11     1213.18     80.96 o 
  -4   2  13        1.22        7.44     15.97 o 
  -3   2  13     1837.75     1833.98     77.80 o 
  -2   2  13        0.02       -1.85     16.19 o 
  -1   2  13      819.36      804.26     37.65 o 
   0   2  13       34.85       29.23     14.36 o 
   1   2  13     1252.72     1278.44     45.63 o 
   2   2  13        0.71        6.09     13.79 o 
   3   2  13      938.85      958.20     55.25 o 
   4   2  13       31.41       57.84     20.32 o 
   5   2  13      526.78      483.36     33.66 o 
   6   2  13      330.83      342.01     35.41 o 
   7   2  13      885.68      751.33     41.99 o 
   8   2  13       59.74       56.85     21.96 o 
  -8   3  13      478.15      491.04     37.48 o 
  -7   3  13        9.27        4.58     18.52 o 
  -6   3  13      394.40      449.34     33.37 o 
  -5   3  13      260.77      295.15     27.99 o 
  -4   3  13      661.47      725.97     39.39 o 
  -3   3  13       20.24       25.68     18.92 o 
  -2   3  13      678.73      694.10     43.91 o 
  -1   3  13        4.56        1.38     17.17 o 
   0   3  13      508.96      526.04     37.29 o 
   1   3  13        1.28       -6.79     19.75 o 
   2   3  13      370.92      388.56     43.25 o 
   3   3  13       30.92       19.18     22.03 o 
   4   3  13      529.15      486.52     37.73 o 
   5   3  13        1.50        5.83     20.93 o 
 -12   0  14      519.01      480.39     52.16 o 
 -11   0  14      851.61      796.50     64.91 o 
 -10   0  14     1033.77     1036.70     76.12 o 
  -9   0  14      990.74      934.21     69.83 o 
  -8   0  14      240.62      279.60     36.78 o 
  -7   0  14     1133.23     1019.26     69.97 o 
  -6   0  14      281.21      308.83     37.27 o 
  -5   0  14      777.72      780.98     57.40 o 
  -4   0  14      814.76      871.08     61.79 o 
  -3   0  14      718.50      671.02     52.76 o 
  -2   0  14       29.50       48.78     24.62 o 
  -1   0  14     2444.04     2419.38    136.47 o 
   0   0  14      499.74      451.09     45.38 o 
   1   0  14     1044.95     1020.22     71.76 o 
   2   0  14        4.36      -24.65     24.65 o 
   3   0  14       67.99       56.37     30.89 o 
   4   0  14        0.06        2.26     25.45 o 
   5   0  14      598.94      562.59     54.52 o 
   6   0  14      170.78      147.21     36.21 o 
 -11   1  14      524.69      529.46     39.52 o 
 -10   1  14      451.99      458.65     35.51 o 
  -9   1  14      295.29      341.08     31.19 o 
  -8   1  14      324.72      357.66     30.41 o 
  -7   1  14      127.93      156.68     22.24 o 
  -6   1  14      751.36      749.31     41.41 o 
  -5   1  14       93.18      121.25     20.60 o 
  -4   1  14      804.28      780.96     41.76 o 
  -3   1  14      137.32      166.84     30.16 o 
  -2   1  14      906.24      855.82     44.12 o 
  -1   1  14        2.02       -5.03     14.12 o 
   0   1  14      513.71      545.85     31.37 o 
   1   1  14        0.46      -10.80     14.74 o 
   2   1  14      701.02      710.49     36.74 o 
   3   1  14       36.86       29.80     17.40 o 
   4   1  14      664.82      707.57     38.99 o 
   5   1  14       36.84        9.18     22.76 o 
   6   1  14      371.97      373.12     37.95 o 
   7   1  14       11.53       16.07     24.68 o 
   8   1  14      135.13      154.23     31.72 o 
 -10   2  14       26.03       32.87     23.05 o 
  -9   2  14      156.95      140.65     26.88 o 
  -8   2  14       21.98       25.13     20.95 o 
  -7   2  14      318.12      358.79     33.62 o 
  -6   2  14       14.52       26.20     18.92 o 
  -5   2  14       82.02      112.58     23.19 o 
  -4   2  14        0.52      -13.48     17.77 o 
  -3   2  14      206.56      201.83     25.45 o 
  -2   2  14        0.61       -6.28     17.27 o 
  -1   2  14        3.02        1.27     15.93 o 
   0   2  14       38.41       33.90     16.80 o 
   1   2  14       75.51       80.51     19.16 o 
   2   2  14       26.86       17.28     23.59 o 
   3   2  14       47.80       41.31     24.49 o 
   4   2  14       17.22       26.68     23.43 o 
   5   2  14        0.49       -4.69     25.61 o 
   6   2  14      159.69      165.51     32.18 o 
   7   2  14        8.41       13.28     25.95 o 
  -6   3  14      112.81      136.19     53.95 o 
  -5   3  14      528.56      521.33     35.19 o 
  -4   3  14      110.03       93.47     23.30 o 
  -3   3  14      114.31      121.64     22.79 o 
  -2   3  14       64.10       59.82     19.76 o 
  -1   3  14       44.65       13.02     16.64 o 
   0   3  14      201.90      192.64     28.83 o 
   1   3  14      244.56      219.46     30.17 o 
   2   3  14       59.97       68.29     24.57 o 
   3   3  14        0.08      -14.94     21.50 o 
 -10   1  15       24.82       63.31     22.51 o 
  -9   1  15      418.12      399.42     39.28 o 
  -8   1  15      372.79      366.80     32.19 o 
  -7   1  15      535.27      493.77     36.29 o 
  -6   1  15       86.41       74.84     20.59 o 
  -5   1  15      140.79      155.68     23.31 o 
  -4   1  15       44.71       41.65     21.19 o 
  -3   1  15      583.09      548.63     35.63 o 
  -2   1  15      472.90      489.10     29.90 o 
  -1   1  15      771.41      723.16     36.29 o 
   0   1  15      279.40      285.93     25.04 o 
   1   1  15       38.00       20.86     17.85 o 
   2   1  15      615.59      593.25     35.08 o 
   3   1  15      210.55      215.67     25.03 o 
   4   1  15       62.62       44.37     25.90 o 
   5   1  15      212.06      180.83     32.04 o 
   6   1  15       42.84       28.97     24.59 o 
   7   1  15       60.10       34.43     25.37 o 
  -8   2  15      486.27      506.71     38.90 o 
  -7   2  15      445.60      478.12     49.22 o 
  -6   2  15      588.55      573.44     40.07 o 
  -5   2  15      364.52      355.54     33.01 o 
  -4   2  15      267.36      266.95     30.05 o 
  -3   2  15      592.98      600.74     39.49 o 
  -2   2  15      479.45      485.92     36.93 o 
  -1   2  15      587.37      595.69     35.31 o 
   0   2  15      242.86      247.74     26.16 o 
   1   2  15      453.87      418.21     30.82 o 
   2   2  15      166.75      160.48     31.34 o 
   3   2  15      828.64      852.51     57.17 o 
   4   2  15       92.56       79.35     29.59 o 
   5   2  15      142.37      157.23     34.62 o 
  -9   0  16        3.74       38.07     31.40 o 
  -8   0  16     1036.17     1056.26     77.48 o 
  -7   0  16      154.39      130.30     33.69 o 
  -6   0  16      703.84      747.64     61.96 o 
  -5   0  16      802.93      682.91     56.77 o 
  -4   0  16     1080.79     1032.28     72.92 o 
  -3   0  16       97.54       96.18     29.56 o 
  -2   0  16     1034.66     1132.31     79.27 o 
  -1   0  16      439.60      460.82     49.87 o 
   0   0  16      728.85      752.22     63.12 o 
   1   0  16     2057.64     2079.61    125.78 o 
   2   0  16      282.07      365.84     48.84 o 
   3   0  16      474.67      447.54     53.72 o 
   4   0  16      128.27      146.91     41.90 o 
   5   0  16      540.16      531.22     62.06 o 
  -8   1  16       16.62       25.78     20.91 o 
  -7   1  16      644.38      639.02     41.64 o 
  -6   1  16       45.82       56.45     21.88 o 
  -5   1  16      614.27      584.73     37.85 o 
  -4   1  16      151.65      159.68     33.81 o 
  -3   1  16      294.14      308.11     29.40 o 
  -2   1  16       85.53       78.63     19.27 o 
  -1   1  16      343.85      351.76     28.04 o 
   0   1  16      298.51      318.58     28.16 o 
   1   1  16      289.66      277.12     27.30 o 
   2   1  16      100.39      137.66     38.08 o 
   3   1  16       94.64      103.16     22.58 o 
   4   1  16      246.41      232.25     34.59 o 
   5   1  16       31.71       18.88     25.74 o 
  -5   2  16       10.12       19.96     21.28 o 
  -4   2  16       32.87       46.77     22.58 o 
  -3   2  16      219.21      225.16     28.89 o 
  -2   2  16        6.67        0.97     18.50 o 
  -1   2  16       11.84       -9.24     18.61 o 
   0   2  16        8.44       14.59     19.62 o 
   1   2  16        0.26        4.63     25.88 o 
   2   2  16        2.48       -8.93     26.87 o 
  -5   1  17      358.14      371.05     33.97 o 
  -4   1  17        3.45       21.97     20.99 o 
  -3   1  17       59.96       70.25     22.13 o 
  -2   1  17       26.60       59.94     22.68 o 
  -1   1  17      408.48      404.64     49.80 o 
   0   1  17        9.32        6.95     21.71 o 
   1   1  17      271.10      285.53     33.19 o 
                                                 
